# Supplementary material for: Development of a versatile LCM-Seq method for spatial transcriptomics of fluorescently tagged cholinergic neuron populations
Source: J Biol Chem. 2023 Aug 1;299(9):105121. doi: 10.1016/j.jbc.2023.105121 (PMC10477691; doi:10.1016/j.jbc.2023.105121)
Supplement: Supporting Table S1 [file mmc2.xlsx]

## Sheet: All MS330 transcripts
All transcripts detected with LCM-Seq using RNA from 330 medial septal cholinergic neurons ('MS330' transcriptomes)
Ensembl ID	Gene symbol	Gene description	MS330_9	MS330_10	MS330_11	MS330_12	Mean
ENSMUSG00000092341	Malat1	metastasis associated lung adenocarcinoma transcript 1 (non-coding RNA) [Source:MGI Symbol;Acc:MGI:1919539]	21973.9	22577.4	21853.3	24053.3	22614.5
ENSMUSG00002076161	Rn7sk	RNA, 7SK, nuclear [Source:MGI Symbol;Acc:MGI:103186]	10968.5	10494.3	11527.4	9872.47	10715.7
ENSMUSG00000021268	Meg3	maternally expressed 3 [Source:MGI Symbol;Acc:MGI:1202886]	5578.55	6192.85	5329.04	5453.48	5638.48
ENSMUSG00000052727	Map1b	microtubule-associated protein 1B [Source:MGI Symbol;Acc:MGI:1306778]	4814.2	4485.06	4626.04	4697.22	4655.63
ENSMUSG00000020917	Acly	ATP citrate lyase [Source:MGI Symbol;Acc:MGI:103251]	4411.43	4252.06	4310.66	4251.64	4306.45
ENSMUSG00000092837	Rpph1	ribonuclease P RNA component H1 [Source:MGI Symbol;Acc:MGI:1934664]	3841.51	4438.93	3832.3	4138.39	4062.78
ENSMUSG00000071470	Ccnb1ip1	cyclin B1 interacting protein 1 [Source:MGI Symbol;Acc:MGI:2685134]	3830.46	4424.64	3820.96	4121.79	4049.46
ENSMUSG00000064351	mt-Co1	mitochondrially encoded cytochrome c oxidase I [Source:MGI Symbol;Acc:MGI:102504]	2892.56	3175.38	3013.39	2907.27	2997.15
ENSMUSG00000002265	Peg3	paternally expressed 3 [Source:MGI Symbol;Acc:MGI:104748]	2336.15	2374.16	2496.54	2754.65	2490.38
ENSMUSG00000097451	Rian	RNA imprinted and accumulated in nucleus [Source:MGI Symbol;Acc:MGI:1922995]	2276.12	1917.86	2031.68	2582.38	2202.01
ENSMUSG00000023945	Slc5a7	solute carrier family 5 (choline transporter), member 7 [Source:MGI Symbol;Acc:MGI:1927126]	2174.47	1976.05	2179.66	2061.86	2098.01
ENSMUSG00000026163	Sphkap	SPHK1 interactor, AKAP domain containing [Source:MGI Symbol;Acc:MGI:1924879]	2040.07	1875.4	2181.16	2210.63	2076.82
ENSMUSG00000115420	Rmrp	RNA component of mitochondrial RNAase P [Source:MGI Symbol;Acc:MGI:97937]	1963.94	2338.26	1913.52	1730.26	1986.5
ENSMUSG00000088088	Rmrp	RNA component of mitochondrial RNAase P [Source:MGI Symbol;Acc:MGI:97937]	1963.94	2338.26	1913.52	1730.26	1986.5
ENSMUSG00000069072	Slc7a14	solute carrier family 7 (cationic amino acid transporter, y+ system), member 14 [Source:MGI Symbol;Acc:MGI:3040688]	2012.65	1831.63	2099.92	1964.34	1977.13
ENSMUSG00000044349	Snhg11	small nucleolar RNA host gene 11 [Source:MGI Symbol;Acc:MGI:2441845]	1631.57	1996.36	2098.83	1935.79	1915.64
ENSMUSG00000043384	Gprasp1	G protein-coupled receptor associated sorting protein 1 [Source:MGI Symbol;Acc:MGI:1917418]	2043.62	1739.11	1761.46	1993.02	1884.3
ENSMUSG00000014602	Kif1a	kinesin family member 1A [Source:MGI Symbol;Acc:MGI:108391]	1872.11	1950.1	1893.36	1704.44	1855
ENSMUSG00000018707	Dync1h1	dynein cytoplasmic 1 heavy chain 1 [Source:MGI Symbol;Acc:MGI:103147]	1972.95	1802.02	1704.13	1881.09	1840.05
ENSMUSG00000001175	Calm1	calmodulin 1 [Source:MGI Symbol;Acc:MGI:88251]	1974.45	1604.66	1703.55	1980.93	1815.9
ENSMUSG00000035864	Syt1	synaptotagmin I [Source:MGI Symbol;Acc:MGI:99667]	1967.9	1696.13	1581.4	1789.01	1758.61
ENSMUSG00000026131	Dst	dystonin [Source:MGI Symbol;Acc:MGI:104627]	1686.28	1822.33	1653.22	1687.18	1712.25
ENSMUSG00000027273	Snap25	synaptosomal-associated protein 25 [Source:MGI Symbol;Acc:MGI:98331]	1557.75	1481.22	1582.9	1786.69	1602.14
ENSMUSG00000032826	Ank2	ankyrin 2, brain [Source:MGI Symbol;Acc:MGI:88025]	1545.06	1542.41	1364.17	1357.91	1452.39
ENSMUSG00000025203	Scd2	stearoyl-Coenzyme A desaturase 2 [Source:MGI Symbol;Acc:MGI:98240]	1569.08	1409.27	1526.74	1303.8	1452.22
ENSMUSG00000063077	Kif1b	kinesin family member 1B [Source:MGI Symbol;Acc:MGI:108426]	1480.25	1448.32	1436.91	1416.73	1445.55
ENSMUSG00000023944	Hsp90ab1	heat shock protein 90 alpha (cytosolic), class B member 1 [Source:MGI Symbol;Acc:MGI:96247]	1471.39	1365.24	1442.5	1358.84	1409.49
ENSMUSG00000044288	Cnr1	cannabinoid receptor 1 (brain) [Source:MGI Symbol;Acc:MGI:104615]	1368.37	1248.08	1362.17	1547.04	1381.42
ENSMUSG00000019923	Zwint	ZW10 interactor [Source:MGI Symbol;Acc:MGI:1289227]	1551.07	1414.51	1188.36	1350.08	1376
ENSMUSG00000036564	Ndrg4	N-myc downstream regulated gene 4 [Source:MGI Symbol;Acc:MGI:2384590]	1389.38	1393.28	1389.5	1236.69	1352.21
ENSMUSG00000057738	Sptan1	spectrin alpha, non-erythrocytic 1 [Source:MGI Symbol;Acc:MGI:98386]	1357.59	1235.37	1254.6	1381.34	1307.23
ENSMUSG00000064341	mt-Nd1	mitochondrially encoded NADH dehydrogenase 1 [Source:MGI Symbol;Acc:MGI:101787]	1205.19	1554.86	1221.02	1240.21	1305.32
ENSMUSG00000020315	Sptbn1	spectrin beta, non-erythrocytic 1 [Source:MGI Symbol;Acc:MGI:98388]	1339.04	1266.04	1124.87	1422.57	1288.13
ENSMUSG00000051111	Sv2c	synaptic vesicle glycoprotein 2c [Source:MGI Symbol;Acc:MGI:1922459]	1282.01	1165.26	1264.52	1280.7	1248.12
ENSMUSG00000013236	Ptprs	protein tyrosine phosphatase, receptor type, S [Source:MGI Symbol;Acc:MGI:97815]	1122.37	1409.66	1322.18	1100.93	1238.79
ENSMUSG00000030695	Aldoa	aldolase A, fructose-bisphosphate [Source:MGI Symbol;Acc:MGI:87994]	1240.66	1180.46	1344.17	1176.68	1235.49
ENSMUSG00000028649	Macf1	microtubule-actin crosslinking factor 1 [Source:MGI Symbol;Acc:MGI:108559]	1126.33	1319.37	1230.1	1249.1	1231.23
ENSMUSG00000040785	Ttc3	tetratricopeptide repeat domain 3 [Source:MGI Symbol;Acc:MGI:1276539]	1300.83	1077.99	1221.86	1300.82	1225.37
ENSMUSG00000022048	Dpysl2	dihydropyrimidinase-like 2 [Source:MGI Symbol;Acc:MGI:1349763]	1302.33	1123.2	1267.02	1196.53	1222.27
ENSMUSG00000040907	Atp1a3	ATPase, Na+/K+ transporting, alpha 3 polypeptide [Source:MGI Symbol;Acc:MGI:88107]	1328.53	1307.19	1119.7	1057.32	1203.18
ENSMUSG00000000120	Ngfr	nerve growth factor receptor (TNFR superfamily, member 16) [Source:MGI Symbol;Acc:MGI:97323]	1177.08	1252.41	1091.29	1272.6	1198.35
ENSMUSG00000047126	Cltc	clathrin, heavy polypeptide (Hc) [Source:MGI Symbol;Acc:MGI:2388633]	1125.92	976.69	1215.52	1343.24	1165.34
ENSMUSG00000064370	mt-Cytb	mitochondrially encoded cytochrome b [Source:MGI Symbol;Acc:MGI:102501]	1043.51	1274.82	1303.93	1003.35	1156.4
ENSMUSG00000029223	Uchl1	ubiquitin carboxy-terminal hydrolase L1 [Source:MGI Symbol;Acc:MGI:103149]	1229.61	1013.64	1184.36	984.16	1102.94
ENSMUSG00000040035	Disp2	dispatched RND tramsporter family member 2 [Source:MGI Symbol;Acc:MGI:2388733]	1207.78	1044.96	1089.37	1062.16	1101.07
ENSMUSG00000015656	Hspa8	heat shock protein 8 [Source:MGI Symbol;Acc:MGI:105384]	1239.16	955.2	1018.38	1165.79	1094.63
ENSMUSG00000026247	Ecel1	endothelin converting enzyme-like 1 [Source:MGI Symbol;Acc:MGI:1343461]	998.48	1196.06	1087.12	1030.23	1077.97
ENSMUSG00000037742	Eef1a1	eukaryotic translation elongation factor 1 alpha 1 [Source:MGI Symbol;Acc:MGI:1096881]	1130.15	1082.18	971.63	1069	1063.24
ENSMUSG00000051359	Ncald	neurocalcin delta [Source:MGI Symbol;Acc:MGI:1196326]	1078.98	986.52	955.39	1160.08	1045.24
ENSMUSG00000101609	Kcnq1ot1	KCNQ1 overlapping transcript 1 [Source:MGI Symbol;Acc:MGI:1926855]	919.89	908.94	959.72	1354.26	1035.7
ENSMUSG00000055430	Nap1l5	nucleosome assembly protein 1-like 5 [Source:MGI Symbol;Acc:MGI:1923555]	1106.81	923.74	1105.12	1001.22	1034.22
ENSMUSG00000051391	Ywhag	tyrosine 3-monooxygenase/tryptophan 5-monooxygenase activation protein, gamma polypeptide [Source:MGI Symbol;Acc:MGI:108109]	1041.05	1012.07	1054.54	867.99	993.91
ENSMUSG00000024758	Rtn3	reticulon 3 [Source:MGI Symbol;Acc:MGI:1339970]	978.42	951.13	1005.8	1040.06	993.85
ENSMUSG00000031010	Usp9x	ubiquitin specific peptidase 9, X chromosome [Source:MGI Symbol;Acc:MGI:894681]	1096.04	806.72	1019.71	976.79	974.81
ENSMUSG00000029580	Actb	actin, beta [Source:MGI Symbol;Acc:MGI:87904]	1070.25	919.42	953.14	950.3	973.28
ENSMUSG00000032216	Nedd4	neural precursor cell expressed, developmentally down-regulated 4 [Source:MGI Symbol;Acc:MGI:97297]	1143.38	878.93	885.56	980.38	972.06
ENSMUSG00000015222	Map2	microtubule-associated protein 2 [Source:MGI Symbol;Acc:MGI:97175]	852.76	971.71	855.9	1138.77	954.78
ENSMUSG00000019986	Ahi1	Abelson helper integration site 1 [Source:MGI Symbol;Acc:MGI:87971]	908.43	755.74	936.89	1218.04	954.77
ENSMUSG00000025579	Gaa	glucosidase, alpha, acid [Source:MGI Symbol;Acc:MGI:95609]	946.9	996.34	976.22	872.7	948.04
ENSMUSG00000055022	Cntn1	contactin 1 [Source:MGI Symbol;Acc:MGI:105980]	892.33	923.22	979.55	996.71	947.95
ENSMUSG00000036427	Gpi1	glucose-6-phosphate isomerase 1 [Source:MGI Symbol;Acc:MGI:95797]	911.16	928.33	1026.88	883.52	937.47
ENSMUSG00000074657	Kif5a	kinesin family member 5A [Source:MGI Symbol;Acc:MGI:109564]	907.61	957.69	960.72	881	926.75
ENSMUSG00000027254	Map1a	microtubule-associated protein 1 A [Source:MGI Symbol;Acc:MGI:1306776]	947.72	1002.9	940.47	777.3	917.1
ENSMUSG00000030077	Chl1	cell adhesion molecule L1-like [Source:MGI Symbol;Acc:MGI:1098266]	979.38	795.58	918.39	955.81	912.29
ENSMUSG00000008489	Elavl2	ELAV like RNA binding protein 1 [Source:MGI Symbol;Acc:MGI:1100887]	927.67	925.06	911.31	876.28	910.08
ENSMUSG00000022892	App	amyloid beta (A4) precursor protein [Source:MGI Symbol;Acc:MGI:88059]	873.36	1030.42	863.15	860.42	906.84
ENSMUSG00000027523	Gnas	GNAS (guanine nucleotide binding protein, alpha stimulating) complex locus [Source:MGI Symbol;Acc:MGI:95777]	1006.12	872.37	880.4	851.92	902.7
ENSMUSG00000021087	Rtn1	reticulon 1 [Source:MGI Symbol;Acc:MGI:1933947]	895.19	899.5	942.81	857.63	898.78
ENSMUSG00000019877	Serinc1	serine incorporator 1 [Source:MGI Symbol;Acc:MGI:1926228]	1008.58	804.36	792.82	973.94	894.92
ENSMUSG00000020745	Pafah1b1	platelet-activating factor acetylhydrolase, isoform 1b, subunit 1 [Source:MGI Symbol;Acc:MGI:109520]	889.19	785.75	895.73	986.82	889.37
ENSMUSG00000031517	Gpm6a	glycoprotein m6a [Source:MGI Symbol;Acc:MGI:107671]	868.72	808.29	906.14	920.96	876.03
ENSMUSG00000033004	Mycbp2	MYC binding protein 2, E3 ubiquitin protein ligase [Source:MGI Symbol;Acc:MGI:2179432]	909.52	846.56	802.9	897.33	864.08
ENSMUSG00000039218	Srrm2	serine/arginine repetitive matrix 2 [Source:MGI Symbol;Acc:MGI:1923206]	822.74	855.6	880.65	892.48	862.87
ENSMUSG00000020458	Rtn4	reticulon 4 [Source:MGI Symbol;Acc:MGI:1915835]	857.13	895.96	781.24	896.86	857.8
ENSMUSG00000026576	Atp1b1	ATPase, Na+/K+ transporting, beta 1 polypeptide [Source:MGI Symbol;Acc:MGI:88108]	860.13	764	859.65	933.11	854.22
ENSMUSG00000020368	Canx	calnexin [Source:MGI Symbol;Acc:MGI:88261]	888.78	840.92	848.4	829.28	851.85
ENSMUSG00000025393	Atp5b	ATP synthase, H+ transporting mitochondrial F1 complex, beta subunit [Source:MGI Symbol;Acc:MGI:107801]	859.85	854.55	845.73	821.85	845.5
ENSMUSG00000038664	Herc1	HECT and RLD domain containing E3 ubiquitin protein ligase family member 1 [Source:MGI Symbol;Acc:MGI:2384589]	922.35	769.37	848.4	823.24	840.84
ENSMUSG00000026667	Uhmk1	U2AF homology motif (UHM) kinase 1 [Source:MGI Symbol;Acc:MGI:1341908]	785.36	797.02	871.98	896.6	837.74
ENSMUSG00000061601	Pclo	piccolo (presynaptic cytomatrix protein) [Source:MGI Symbol;Acc:MGI:1349390]	857.81	696.9	927.06	861.48	835.81
ENSMUSG00000025261	Huwe1	HECT, UBA and WWE domain containing 1 [Source:MGI Symbol;Acc:MGI:1926884]	773.08	781.04	849.57	930.32	833.5
ENSMUSG00000001525	Tubb5	tubulin, beta 5 class I [Source:MGI Symbol;Acc:MGI:107812]	786.86	905.79	799.82	775.51	817
ENSMUSG00000034593	Myo5a	myosin VA [Source:MGI Symbol;Acc:MGI:105976]	850.71	759.54	797.41	831.74	809.85
ENSMUSG00000022884	Eif4a2	eukaryotic translation initiation factor 4A2 [Source:MGI Symbol;Acc:MGI:106906]	927.53	761.51	754.24	771.99	803.82
ENSMUSG00000004207	Psap	prosaposin [Source:MGI Symbol;Acc:MGI:97783]	800.37	807.51	795.16	789.59	798.15
ENSMUSG00000039485	Tspyl4	TSPY-like 4 [Source:MGI Symbol;Acc:MGI:106393]	810.46	730.32	779.16	871.24	797.8
ENSMUSG00000058297	Spock2	sparc/osteonectin, cwcv and kazal-like domains proteoglycan 2 [Source:MGI Symbol;Acc:MGI:1891351]	781.4	952.97	724.66	712.91	792.99
ENSMUSG00000066357	Wdr6	WD repeat domain 6 [Source:MGI Symbol;Acc:MGI:1930140]	832.57	766.1	802.57	740.73	785.49
ENSMUSG00000032356	Rasgrf1	RAS protein-specific guanine nucleotide-releasing factor 1 [Source:MGI Symbol;Acc:MGI:99694]	811.55	800.95	748.83	773.32	783.66
ENSMUSG00000058793	Cds2	CDP-diacylglycerol synthase (phosphatidate cytidylyltransferase) 2 [Source:MGI Symbol;Acc:MGI:1332236]	648.37	898.19	779.07	801.34	781.74
ENSMUSG00000020612	Prkar1a	protein kinase, cAMP dependent regulatory, type I, alpha [Source:MGI Symbol;Acc:MGI:104878]	808.55	778.94	725.08	803.26	778.96
ENSMUSG00000096054	Syne1	spectrin repeat containing, nuclear envelope 1 [Source:MGI Symbol;Acc:MGI:1927152]	783.04	811.57	695.5	825.23	778.84
ENSMUSG00000042744	Hectd4	HECT domain E3 ubiquitin protein ligase 4 [Source:MGI Symbol;Acc:MGI:3647820]	732.15	891.25	749.99	674.27	761.91
ENSMUSG00000100826	Snhg14	small nucleolar RNA host gene 14 [Source:MGI Symbol;Acc:MGI:1289201]	829.02	705.03	658.26	845.61	759.48
ENSMUSG00000054640	Slc8a1	solute carrier family 8 (sodium/calcium exchanger), member 1 [Source:MGI Symbol;Acc:MGI:107956]	776.35	713.68	679.59	856.83	756.61
ENSMUSG00000024423	Impact	impact, RWD domain protein [Source:MGI Symbol;Acc:MGI:1098233]	869.41	641.21	753.24	756.79	755.16
ENSMUSG00000005610	Eif4g2	eukaryotic translation initiation factor 4, gamma 2 [Source:MGI Symbol;Acc:MGI:109207]	750.29	645.01	756.49	828.02	744.95
ENSMUSG00000024425	Ndfip1	Nedd4 family interacting protein 1 [Source:MGI Symbol;Acc:MGI:1929601]	765.3	706.99	688.59	811.16	743.01
ENSMUSG00000034994	Eef2	eukaryotic translation elongation factor 2 [Source:MGI Symbol;Acc:MGI:95288]	807.6	837.39	706	611.21	740.55
ENSMUSG00000032549	Rab6b	RAB6B, member RAS oncogene family [Source:MGI Symbol;Acc:MGI:107283]	702.26	727.31	682.34	836.25	737.04
ENSMUSG00000024462	Gabbr1	gamma-aminobutyric acid (GABA) B receptor, 1 [Source:MGI Symbol;Acc:MGI:1860139]	821.11	659.03	712.75	716.56	727.36
ENSMUSG00000019370	Calm3	calmodulin 3 [Source:MGI Symbol;Acc:MGI:103249]	700.22	785.49	763.83	642.01	722.89
ENSMUSG00000062380	Tubb3	tubulin, beta 3 class III [Source:MGI Symbol;Acc:MGI:107813]	731.19	793.75	661.59	697.44	720.99
ENSMUSG00000021270	Hsp90aa1	heat shock protein 90, alpha (cytosolic), class A member 1 [Source:MGI Symbol;Acc:MGI:96250]	670.88	679.08	736.25	789.39	718.9
ENSMUSG00000093930	Hmgcs1	3-hydroxy-3-methylglutaryl-Coenzyme A synthase 1 [Source:MGI Symbol;Acc:MGI:107592]	761.75	620.77	700.58	778.17	715.32
ENSMUSG00000024083	Pja2	praja ring finger ubiquitin ligase 2 [Source:MGI Symbol;Acc:MGI:2159342]	760.25	654.84	664.84	765.02	711.24
ENSMUSG00000066036	Ubr4	ubiquitin protein ligase E3 component n-recognin 4 [Source:MGI Symbol;Acc:MGI:1916366]	762.84	685.11	602.51	772.19	705.66
ENSMUSG00000063063	Ctnna2	catenin (cadherin associated protein), alpha 2 [Source:MGI Symbol;Acc:MGI:88275]	775.67	698.87	646.84	699.04	705.1
ENSMUSG00002076626			709.63	653.27	705.42	742.65	702.74
ENSMUSG00000068923	Syt11	synaptotagmin XI [Source:MGI Symbol;Acc:MGI:1859547]	698.44	709.35	705.75	693.46	701.75
ENSMUSG00000031425	Plp1	proteolipid protein (myelin) 1 [Source:MGI Symbol;Acc:MGI:97623]	679.48	654.97	707.92	757.65	700
ENSMUSG00000036333	Kidins220	kinase D-interacting substrate 220 [Source:MGI Symbol;Acc:MGI:1924730]	680.98	608.05	745.33	757.32	697.92
ENSMUSG00000021288	Klc1	kinesin light chain 1 [Source:MGI Symbol;Acc:MGI:107978]	743.2	670.56	699	671.69	696.11
ENSMUSG00000029467	Atp2a2	ATPase, Ca++ transporting, cardiac muscle, slow twitch 2 [Source:MGI Symbol;Acc:MGI:88110]	709.63	673.71	646.76	726.98	689.27
ENSMUSG00000031996	Aplp2	amyloid beta (A4) precursor-like protein 2 [Source:MGI Symbol;Acc:MGI:88047]	677.3	718.13	690.5	660.2	686.53
ENSMUSG00000064367	mt-Nd5	mitochondrially encoded NADH dehydrogenase 5 [Source:MGI Symbol;Acc:MGI:102496]	619.44	726.91	781.16	613.27	685.2
ENSMUSG00000031144	Syp	synaptophysin [Source:MGI Symbol;Acc:MGI:98467]	687.12	719.18	689.34	644.4	685.01
ENSMUSG00000097767	Miat	myocardial infarction associated transcript (non-protein coding) [Source:MGI Symbol;Acc:MGI:2444886]	664.88	661.52	635.42	763.3	681.28
ENSMUSG00000041268	Dmxl2	Dmx-like 2 [Source:MGI Symbol;Acc:MGI:2444630]	654.92	678.69	564.43	826.69	681.18
ENSMUSG00000006273	Atp6v1b2	ATPase, H+ transporting, lysosomal V1 subunit B2 [Source:MGI Symbol;Acc:MGI:109618]	735.28	619.98	756.66	610.88	680.7
ENSMUSG00000072235	Tuba1a	tubulin, alpha 1A [Source:MGI Symbol;Acc:MGI:98869]	623.67	752.86	686.75	652.77	679.01
ENSMUSG00000030451	Herc2	HECT and RLD domain containing E3 ubiquitin protein ligase 2 [Source:MGI Symbol;Acc:MGI:103234]	671.97	620.9	732	666.91	672.94
ENSMUSG00000043388	Tmem130	transmembrane protein 130 [Source:MGI Symbol;Acc:MGI:3607706]	742.92	697.95	611.26	634.64	671.69
ENSMUSG00000039542	Ncam1	neural cell adhesion molecule 1 [Source:MGI Symbol;Acc:MGI:97281]	696.53	619.59	676.59	682.9	668.9
ENSMUSG00000032294	Pkm	pyruvate kinase, muscle [Source:MGI Symbol;Acc:MGI:97591]	665.15	706.99	647.17	654.36	668.42
ENSMUSG00000025151	Maged1	MAGE family member D1 [Source:MGI Symbol;Acc:MGI:1930187]	800.5	599.8	611.43	651.84	665.89
ENSMUSG00000020719	Ddx5	DEAD box helicase 5 [Source:MGI Symbol;Acc:MGI:105037]	692.03	684.19	612.09	674.54	665.71
ENSMUSG00000036438	Calm2	calmodulin 2 [Source:MGI Symbol;Acc:MGI:103250]	595.16	661.65	651.67	723.86	658.09
ENSMUSG00000025428	Atp5a1	ATP synthase, H+ transporting, mitochondrial F1 complex, alpha subunit 1 [Source:MGI Symbol;Acc:MGI:88115]	707.31	578.83	706.67	633.45	656.56
ENSMUSG00000022973	Synj1	synaptojanin 1 [Source:MGI Symbol;Acc:MGI:1354961]	707.45	656.15	597.6	662.72	655.98
ENSMUSG00000030275	Etnk1	ethanolamine kinase 1 [Source:MGI Symbol;Acc:MGI:1922570]	676.61	565.46	687.17	689.54	654.7
ENSMUSG00000004267	Eno2	enolase 2, gamma neuronal [Source:MGI Symbol;Acc:MGI:95394]	725.32	624.96	691.75	576.49	654.63
ENSMUSG00000040265	Dnm3	dynamin 3 [Source:MGI Symbol;Acc:MGI:1341299]	678.66	640.16	705.58	580.87	651.32
ENSMUSG00000023328	Ache	acetylcholinesterase [Source:MGI Symbol;Acc:MGI:87876]	700.76	688.25	667.09	537.39	648.37
ENSMUSG00000055567	Unc80	unc-80, NALCN activator [Source:MGI Symbol;Acc:MGI:2652882]	700.49	678.95	581.26	618.64	644.84
ENSMUSG00000102252	Snrpn	small nuclear ribonucleoprotein N [Source:MGI Symbol;Acc:MGI:98347]	690.67	636.36	509.77	725.72	640.63
ENSMUSG00000047261	Gap43	growth associated protein 43 [Source:MGI Symbol;Acc:MGI:95639]	648.51	624.83	613.26	655.75	635.59
ENSMUSG00000075318	Scn2a	sodium channel, voltage-gated, type II, alpha [Source:MGI Symbol;Acc:MGI:98248]	678.11	569.92	537.77	740.86	631.67
ENSMUSG00000001472	Tcf25	transcription factor 25 (basic helix-loop-helix) [Source:MGI Symbol;Acc:MGI:1914105]	617.4	628.24	689.5	587.58	630.68
ENSMUSG00000024109	Nrxn1	neurexin I [Source:MGI Symbol;Acc:MGI:1096391]	589.84	661	666.17	602.38	629.85
ENSMUSG00000025867	Cplx2	complexin 2 [Source:MGI Symbol;Acc:MGI:104726]	628.45	669.12	571.02	650.31	629.72
ENSMUSG00000072966	Gprasp2	G protein-coupled receptor associated sorting protein 2 [Source:MGI Symbol;Acc:MGI:2442071]	686.85	569.53	603.35	654.89	628.65
ENSMUSG00000032479	Map4	microtubule-associated protein 4 [Source:MGI Symbol;Acc:MGI:97178]	545.36	685.37	693.5	589.17	628.35
ENSMUSG00000026249	Serpine2	serine (or cysteine) peptidase inhibitor, clade E, member 2 [Source:MGI Symbol;Acc:MGI:101780]	579.6	550.53	730.41	646.86	626.85
ENSMUSG00000028072	Ntrk1	neurotrophic tyrosine kinase, receptor, type 1 [Source:MGI Symbol;Acc:MGI:97383]	657.65	614.48	663.84	561.09	624.26
ENSMUSG00000037270	4932438A13Rik	RIKEN cDNA 4932438A13 gene [Source:MGI Symbol;Acc:MGI:2444631]	711.68	552.23	551.6	666.77	620.57
ENSMUSG00000031841	Cdh13	cadherin 13 [Source:MGI Symbol;Acc:MGI:99551]	616.58	667.29	600.26	593.22	619.34
ENSMUSG00000018326	Ywhab	tyrosine 3-monooxygenase/tryptophan 5-monooxygenase activation protein, beta polypeptide [Source:MGI Symbol;Acc:MGI:1891917]	674.98	618.15	647.09	533.4	618.4
ENSMUSG00000030729	Pgm2l1	phosphoglucomutase 2-like 1 [Source:MGI Symbol;Acc:MGI:1918224]	605.94	568.35	556.43	738.67	617.35
ENSMUSG00000005873	Reep5	receptor accessory protein 5 [Source:MGI Symbol;Acc:MGI:1270152]	591.75	526.94	620.93	725.52	616.28
ENSMUSG00000057880	Abat	4-aminobutyrate aminotransferase [Source:MGI Symbol;Acc:MGI:2443582]	572.1	619.19	657.84	613.73	615.72
ENSMUSG00000027500	Stmn2	stathmin-like 2 [Source:MGI Symbol;Acc:MGI:98241]	610.85	603.73	695.5	538.45	612.13
ENSMUSG00000032186	Tmod2	tropomodulin 2 [Source:MGI Symbol;Acc:MGI:1355335]	549.31	538.08	623.84	735.35	611.65
ENSMUSG00000035847	Ids	iduronate 2-sulfatase [Source:MGI Symbol;Acc:MGI:96417]	586.15	525.23	645.34	683.1	609.96
ENSMUSG00000032328	Tmem30a	transmembrane protein 30A [Source:MGI Symbol;Acc:MGI:106402]	513.29	507.54	685.17	730.9	609.23
ENSMUSG00000040249	Lrp1	low density lipoprotein receptor-related protein 1 [Source:MGI Symbol;Acc:MGI:96828]	629.81	668.07	604.35	524.18	606.6
ENSMUSG00000017466	Timp2	tissue inhibitor of metalloproteinase 2 [Source:MGI Symbol;Acc:MGI:98753]	536.35	630.46	566.52	686.95	605.07
ENSMUSG00000019302	Atp6v0a1	ATPase, H+ transporting, lysosomal V0 subunit A1 [Source:MGI Symbol;Acc:MGI:103286]	627.9	584.6	600.85	593.68	601.76
ENSMUSG00000016349	Eef1a2	eukaryotic translation elongation factor 1 alpha 2 [Source:MGI Symbol;Acc:MGI:1096317]	696.67	608.97	614.59	485.67	601.48
ENSMUSG00000029064	Gnb1	guanine nucleotide binding protein (G protein), beta 1 [Source:MGI Symbol;Acc:MGI:95781]	595.98	602.29	593.26	612.14	600.92
ENSMUSG00000061603	Akap6	A kinase (PRKA) anchor protein 6 [Source:MGI Symbol;Acc:MGI:3050566]	582.2	638.33	611.26	569.52	600.33
ENSMUSG00000033392	Clasp2	CLIP associating protein 2 [Source:MGI Symbol;Acc:MGI:1923749]	651.92	503.87	551.85	692.53	600.04
ENSMUSG00000026764	Kif5c	kinesin family member 5C [Source:MGI Symbol;Acc:MGI:1098269]	684.53	569.92	595.18	546.28	598.98
ENSMUSG00000021919	Chat	choline acetyltransferase [Source:MGI Symbol;Acc:MGI:88392]	627.36	645.53	533.1	575.16	595.29
ENSMUSG00000027438	Napb	N-ethylmaleimide sensitive fusion protein attachment protein beta [Source:MGI Symbol;Acc:MGI:104562]	533.9	586.96	609.09	649.98	594.98
ENSMUSG00000121179		novel transcript, antisense to Copg2	650.83	556.42	509.86	660.8	594.48
ENSMUSG00000027002	Nckap1	NCK-associated protein 1 [Source:MGI Symbol;Acc:MGI:1355333]	513.98	613.56	534.1	714.17	593.95
ENSMUSG00000005871	Apc	APC, WNT signaling pathway regulator [Source:MGI Symbol;Acc:MGI:88039]	544.4	532.44	616.51	669.23	590.65
ENSMUSG00000027797	Dclk1	doublecortin-like kinase 1 [Source:MGI Symbol;Acc:MGI:1330861]	602.12	643.17	528.94	585.19	589.85
ENSMUSG00000037852	Cpe	carboxypeptidase E [Source:MGI Symbol;Acc:MGI:101932]	619.58	561.4	573.1	589.9	586
ENSMUSG00000109536	9330162G02Rik	RIKEN cDNA 9330162G02 gene [Source:MGI Symbol;Acc:MGI:2442217]	540.04	508.72	563.35	719.55	582.91
ENSMUSG00000039601	Rcan2	regulator of calcineurin 2 [Source:MGI Symbol;Acc:MGI:1858219]	616.72	540.04	580.43	585.92	580.78
ENSMUSG00000025153	Fasn	fatty acid synthase [Source:MGI Symbol;Acc:MGI:95485]	604.98	602.81	588.18	525.9	580.47
ENSMUSG00000026797	Stxbp1	syntaxin binding protein 1 [Source:MGI Symbol;Acc:MGI:107363]	664.06	550.79	528.69	573.77	579.33
ENSMUSG00000067336	Bmpr2	bone morphogenetic protein receptor, type II (serine/threonine kinase) [Source:MGI Symbol;Acc:MGI:1095407]	545.77	522.74	571.52	661.73	575.44
ENSMUSG00000034723	Tmx4	thioredoxin-related transmembrane protein 4 [Source:MGI Symbol;Acc:MGI:106558]	537.44	574.64	589.85	588.44	572.59
ENSMUSG00000066392	Nrxn3	neurexin III [Source:MGI Symbol;Acc:MGI:1096389]	559.68	595.87	515.52	615.39	571.62
ENSMUSG00000005034	Prkacb	protein kinase, cAMP dependent, catalytic, beta [Source:MGI Symbol;Acc:MGI:97594]	528.17	624.44	587.18	528.23	567
ENSMUSG00000052459	Atp6v1a	ATPase, H+ transporting, lysosomal V1 subunit A [Source:MGI Symbol;Acc:MGI:1201780]	712.5	390.12	544.85	608.22	563.92
ENSMUSG00000021910	Nisch	nischarin [Source:MGI Symbol;Acc:MGI:1928323]	605.53	578.44	558.43	494.44	559.21
ENSMUSG00000006930	Hap1	huntingtin-associated protein 1 [Source:MGI Symbol;Acc:MGI:1261831]	516.7	621.81	500.86	597.07	559.11
ENSMUSG00000025855	Prkar1b	protein kinase, cAMP dependent regulatory, type I beta [Source:MGI Symbol;Acc:MGI:97759]	602.66	591.15	562.68	471.8	557.07
ENSMUSG00000054423	Cadps	Ca2+-dependent secretion activator [Source:MGI Symbol;Acc:MGI:1350922]	577.01	513.31	485.78	634.38	552.62
ENSMUSG00000037236	Matr3	matrin 3 [Source:MGI Symbol;Acc:MGI:1298379]	534.99	505.71	544.19	617.58	550.62
ENSMUSG00000038486	Sv2a	synaptic vesicle glycoprotein 2 a [Source:MGI Symbol;Acc:MGI:1927139]	537.03	551.31	534.52	578.95	550.45
ENSMUSG00000020321	Mdh1	malate dehydrogenase 1, NAD (soluble) [Source:MGI Symbol;Acc:MGI:97051]	490.51	528.64	540.6	633.65	548.35
ENSMUSG00000020340	Cyfip2	cytoplasmic FMR1 interacting protein 2 [Source:MGI Symbol;Acc:MGI:1924134]	541.26	614.61	582.35	440.2	544.6
ENSMUSG00000028528	Dnajc6	DnaJ heat shock protein family (Hsp40) member C6 [Source:MGI Symbol;Acc:MGI:1919935]	505.93	526.02	599.18	531.48	540.65
ENSMUSG00000026103	Gls	glutaminase [Source:MGI Symbol;Acc:MGI:95752]	556.68	483.56	543.69	577.09	540.25
ENSMUSG00000039630	Hnrnpu	heterogeneous nuclear ribonucleoprotein U [Source:MGI Symbol;Acc:MGI:1858195]	571.28	533.62	455.7	592.42	538.25
ENSMUSG00000029420	Rimbp2	RIMS binding protein 2 [Source:MGI Symbol;Acc:MGI:2443235]	535.4	555.64	566.35	492.11	537.37
ENSMUSG00000020859	Spag9	sperm associated antigen 9 [Source:MGI Symbol;Acc:MGI:1918084]	518.75	552.23	494.11	581.2	536.57
ENSMUSG00000014592	Camta1	calmodulin binding transcription activator 1 [Source:MGI Symbol;Acc:MGI:2140230]	452.3	478.45	623.34	569.92	531
ENSMUSG00000039262	Prrc2b	proline-rich coiled-coil 2B [Source:MGI Symbol;Acc:MGI:1923304]	430.34	691.14	620.59	376.27	529.58
ENSMUSG00000031529	Tnks	tankyrase, TRF1-interacting ankyrin-related ADP-ribose polymerase [Source:MGI Symbol;Acc:MGI:1341087]	497.6	503.09	559.1	556.24	529.01
ENSMUSG00000037996	Slc24a2	solute carrier family 24 (sodium/potassium/calcium exchanger), member 2 [Source:MGI Symbol;Acc:MGI:1923626]	605.94	465.35	536.1	507.71	528.77
ENSMUSG00000031391	L1cam	L1 cell adhesion molecule [Source:MGI Symbol;Acc:MGI:96721]	586.7	461.41	541.85	522.45	528.1
ENSMUSG00000015291	Gdi1	guanosine diphosphate (GDP) dissociation inhibitor 1 [Source:MGI Symbol;Acc:MGI:99846]	590.66	501.64	502.02	515.68	527.5
ENSMUSG00000034098	Fstl5	follistatin-like 5 [Source:MGI Symbol;Acc:MGI:2442179]	609.48	483.17	500.44	499.55	523.16
ENSMUSG00000036062	Phf24	PHD finger protein 24 [Source:MGI Symbol;Acc:MGI:2140712]	589.97	513.7	485.86	500.08	522.4
ENSMUSG00000020716	Nf1	neurofibromin 1 [Source:MGI Symbol;Acc:MGI:97306]	551.63	513.96	448.03	562.55	519.04
ENSMUSG00000030161	Gabarapl1	gamma-aminobutyric acid (GABA) A receptor-associated protein-like 1 [Source:MGI Symbol;Acc:MGI:1914980]	484.78	501.25	575.52	514.42	518.99
ENSMUSG00000022629	Kif21a	kinesin family member 21A [Source:MGI Symbol;Acc:MGI:109188]	531.71	526.15	502.61	488.06	512.13
ENSMUSG00000024127	Prepl	prolyl endopeptidase-like [Source:MGI Symbol;Acc:MGI:2441932]	506.74	457.88	550.43	528.96	511
ENSMUSG00000026463	Atp2b4	ATPase, Ca++ transporting, plasma membrane 4 [Source:MGI Symbol;Acc:MGI:88111]	492.69	500.33	490.86	559.23	510.78
ENSMUSG00000056342	Usp34	ubiquitin specific peptidase 34 [Source:MGI Symbol;Acc:MGI:109473]	498.56	448.44	526.02	567	510
ENSMUSG00000022708	Zbtb20	zinc finger and BTB domain containing 20 [Source:MGI Symbol;Acc:MGI:1929213]	459.26	492.47	502.61	582.2	509.13
ENSMUSG00000058672	Tubb2a	tubulin, beta 2A class IIA [Source:MGI Symbol;Acc:MGI:107861]	449.3	533.62	521.02	528.63	508.14
ENSMUSG00000032368	Zic1	zinc finger protein of the cerebellum 1 [Source:MGI Symbol;Acc:MGI:106683]	459.13	502.96	540.77	524.77	506.91
ENSMUSG00000026787	Gad2	glutamic acid decarboxylase 2 [Source:MGI Symbol;Acc:MGI:95634]	543.04	519.07	537.94	418.43	504.62
ENSMUSG00000043940	Wdfy3	WD repeat and FYVE domain containing 3 [Source:MGI Symbol;Acc:MGI:1096875]	520.93	526.41	459.53	510.83	504.43
ENSMUSG00000027799	Nbea	neurobeachin [Source:MGI Symbol;Acc:MGI:1347075]	450.53	517.11	481.19	564.61	503.36
ENSMUSG00000031748	Gnao1	guanine nucleotide binding protein, alpha O [Source:MGI Symbol;Acc:MGI:95775]	536.35	506.49	508.36	458.66	502.46
ENSMUSG00000018411	Mapt	microtubule-associated protein tau [Source:MGI Symbol;Acc:MGI:97180]	506.61	550.66	527.6	423.07	501.99
ENSMUSG00000026825	Dnm1	dynamin 1 [Source:MGI Symbol;Acc:MGI:107384]	574.01	512.39	504.19	407.74	499.58
ENSMUSG00000027520	Zdbf2	zinc finger, DBF-type containing 2 [Source:MGI Symbol;Acc:MGI:1921134]	482.05	435.07	463.03	605.7	496.46
ENSMUSG00000013698	Pea15a	proliferation and apoptosis adaptor protein 15A [Source:MGI Symbol;Acc:MGI:104799]	479.87	524.71	468.69	509.04	495.58
ENSMUSG00000031633	Slc25a4	solute carrier family 25 (mitochondrial carrier, adenine nucleotide translocator), member 4 [Source:MGI Symbol;Acc:MGI:1353495]	388.72	527.2	564.77	500.21	495.22
ENSMUSG00000019124	Scrn1	secernin 1 [Source:MGI Symbol;Acc:MGI:1917188]	620.54	451.85	399.45	499.88	492.93
ENSMUSG00000039953	Clstn1	calsyntenin 1 [Source:MGI Symbol;Acc:MGI:1929895]	466.49	508.33	518.69	470.14	490.91
ENSMUSG00000055421	Pcdh9	protocadherin 9 [Source:MGI Symbol;Acc:MGI:1306801]	450.53	389.34	587.26	533.07	490.05
ENSMUSG00000020048	Hsp90b1	heat shock protein 90, beta (Grp94), member 1 [Source:MGI Symbol;Acc:MGI:98817]	472.36	403.36	544.69	525.97	486.59
ENSMUSG00000039585	Myo9a	myosin IXa [Source:MGI Symbol;Acc:MGI:107735]	409.05	397.86	519.61	604.44	482.74
ENSMUSG00000017291	Taok1	TAO kinase 1 [Source:MGI Symbol;Acc:MGI:1914490]	516.43	454.73	419.7	527.7	479.64
ENSMUSG00000026204	Ptprn	protein tyrosine phosphatase, receptor type, N [Source:MGI Symbol;Acc:MGI:102765]	474.95	569	408.78	462.64	478.84
ENSMUSG00000024268	Celf4	CUGBP, Elav-like family member 4 [Source:MGI Symbol;Acc:MGI:1932407]	453.67	492.21	466.61	496.69	477.3
ENSMUSG00000027546	Atp9a	ATPase, class II, type 9A [Source:MGI Symbol;Acc:MGI:1330826]	560.37	477.66	423.53	444.71	476.57
ENSMUSG00000049470	Aff4	AF4/FMR2 family, member 4 [Source:MGI Symbol;Acc:MGI:2136171]	519.16	366.41	492.77	525.44	475.94
ENSMUSG00000030704	Rab6a	RAB6A, member RAS oncogene family [Source:MGI Symbol;Acc:MGI:894313]	573.46	384.62	465.44	465.96	472.37
ENSMUSG00000036667	Tcaf1	TRPM8 channel-associated factor 1 [Source:MGI Symbol;Acc:MGI:1914665]	458.58	424.98	453.78	551.13	472.12
ENSMUSG00000064363	mt-Nd4	mitochondrially encoded NADH dehydrogenase 4 [Source:MGI Symbol;Acc:MGI:102498]	430.2	469.54	550.1	437.08	471.73
ENSMUSG00000024163	Mapk8ip3	mitogen-activated protein kinase 8 interacting protein 3 [Source:MGI Symbol;Acc:MGI:1353598]	456.81	556.55	456.53	410.79	470.17
ENSMUSG00000026490	Cdc42bpa	CDC42 binding protein kinase alpha [Source:MGI Symbol;Acc:MGI:2441841]	437.57	459.32	507.61	470.54	468.76
ENSMUSG00000021196	Pfkp	phosphofructokinase, platelet [Source:MGI Symbol;Acc:MGI:1891833]	497.47	433.24	453.45	490.45	468.65
ENSMUSG00000055065	Ddx17	DEAD box helicase 17 [Source:MGI Symbol;Acc:MGI:1914290]	506.2	462.59	430.78	469.14	467.18
ENSMUSG00000024261	Syt4	synaptotagmin IV [Source:MGI Symbol;Acc:MGI:101759]	365.39	459.05	502.19	527.63	463.57
ENSMUSG00000057230	Aak1	AP2 associated kinase 1 [Source:MGI Symbol;Acc:MGI:1098687]	460.08	468.49	468.36	446.44	460.84
ENSMUSG00000030465	Psd3	pleckstrin and Sec7 domain containing 3 [Source:MGI Symbol;Acc:MGI:1918215]	471.68	410.44	421.53	534	459.41
ENSMUSG00000046785	Epm2aip1	EPM2A (laforin) interacting protein 1 [Source:MGI Symbol;Acc:MGI:1925031]	479.32	427.34	413.78	515.95	459.1
ENSMUSG00000023845	Lnpep	leucyl/cystinyl aminopeptidase [Source:MGI Symbol;Acc:MGI:2387123]	492.69	427.73	429.62	486.34	459.09
ENSMUSG00000022415	Syngr1	synaptogyrin 1 [Source:MGI Symbol;Acc:MGI:1328323]	554.36	471.9	390.79	417.76	458.7
ENSMUSG00000030209	Grin2b	glutamate receptor, ionotropic, NMDA2B (epsilon 2) [Source:MGI Symbol;Acc:MGI:95821]	451.62	497.84	445.45	439.74	458.66
ENSMUSG00000055254	Ntrk2	neurotrophic tyrosine kinase, receptor, type 2 [Source:MGI Symbol;Acc:MGI:97384]	436.89	404.15	492.86	495.23	457.28
ENSMUSG00000033161	Atp1a1	ATPase, Na+/K+ transporting, alpha 1 polypeptide [Source:MGI Symbol;Acc:MGI:88105]	461.45	440.71	521.6	403.16	456.73
ENSMUSG00000029405	G3bp2	GTPase activating protein (SH3 domain) binding protein 2 [Source:MGI Symbol;Acc:MGI:2442040]	505.79	370.73	504.36	442.19	455.77
ENSMUSG00000034187	Nsf	N-ethylmaleimide sensitive fusion protein [Source:MGI Symbol;Acc:MGI:104560]	480.41	463.77	424.78	449.83	454.7
ENSMUSG00000039100	Marchf6	membrane associated ring-CH-type finger 6 [Source:MGI Symbol;Acc:MGI:2442773]	433.88	408.34	444.61	521.65	452.12
ENSMUSG00000026219	Trip12	thyroid hormone receptor interactor 12 [Source:MGI Symbol;Acc:MGI:1309481]	518.61	435.07	408.28	444.05	451.51
ENSMUSG00000035152	Ap2b1	adaptor-related protein complex 2, beta 1 subunit [Source:MGI Symbol;Acc:MGI:1919020]	446.44	393.66	399.54	565.54	451.29
ENSMUSG00000006932	Ctnnb1	catenin (cadherin associated protein), beta 1 [Source:MGI Symbol;Acc:MGI:88276]	495.97	352.65	493.94	460.38	450.73
ENSMUSG00000028833	Ncdn	neurochondrin [Source:MGI Symbol;Acc:MGI:1347351]	400.59	485.4	461.95	445.44	448.34
ENSMUSG00000022789	Dnm1l	dynamin 1-like [Source:MGI Symbol;Acc:MGI:1921256]	485.46	410.57	425.37	471.47	448.22
ENSMUSG00000036745	Ttll7	tubulin tyrosine ligase-like family, member 7 [Source:MGI Symbol;Acc:MGI:1918142]	492.96	382	444.86	462.9	445.68
ENSMUSG00000070802	Pnma8b	PNMA family member 8B [Source:MGI Symbol;Acc:MGI:3645856]	398.68	492.86	405.54	477.38	443.61
ENSMUSG00000001270	Ckb	creatine kinase, brain [Source:MGI Symbol;Acc:MGI:88407]	430.88	473.86	467.86	398.58	442.8
ENSMUSG00000019852	Arfgef3	ARFGEF family member 3 [Source:MGI Symbol;Acc:MGI:106387]	407.82	449.49	417.95	494.3	442.39
ENSMUSG00000037487	Ubr5	ubiquitin protein ligase E3 component n-recognin 5 [Source:MGI Symbol;Acc:MGI:1918040]	480.27	441.1	375.46	468.41	441.31
ENSMUSG00000033585	Ndn	necdin, MAGE family member [Source:MGI Symbol;Acc:MGI:97290]	416.01	426.03	492.77	430.24	441.26
ENSMUSG00000026833	Olfm1	olfactomedin 1 [Source:MGI Symbol;Acc:MGI:1860437]	458.85	482.38	455.95	366.65	440.96
ENSMUSG00000057133	Chd6	chromodomain helicase DNA binding protein 6 [Source:MGI Symbol;Acc:MGI:1918639]	447.66	415.15	396.45	501.61	440.22
ENSMUSG00000039126	Prune2	prune homolog 2 [Source:MGI Symbol;Acc:MGI:1925004]	456.53	407.16	440.78	451.68	439.04
ENSMUSG00000027624	Epb41l1	erythrocyte membrane protein band 4.1 like 1 [Source:MGI Symbol;Acc:MGI:103010]	427.61	375.58	503.52	446.57	438.32
ENSMUSG00000069601	Ank3	ankyrin 3, epithelial [Source:MGI Symbol;Acc:MGI:88026]	413.96	452.5	466.53	420.15	438.29
ENSMUSG00000024073	Birc6	baculoviral IAP repeat-containing 6 [Source:MGI Symbol;Acc:MGI:1276108]	432.93	394.19	422.53	490.98	435.16
ENSMUSG00000064115	Cadm2	cell adhesion molecule 2 [Source:MGI Symbol;Acc:MGI:2442722]	379.31	460.76	467.28	432.9	435.06
ENSMUSG00000020431	Adcy1	adenylate cyclase 1 [Source:MGI Symbol;Acc:MGI:99677]	430.88	450.93	396.2	459.65	434.42
ENSMUSG00000000948	Gm38393	predicted gene, 38393 [Source:MGI Symbol;Acc:MGI:5613898]	489.55	432.71	396.29	415.84	433.6
ENSMUSG00000059173	Pde1a	phosphodiesterase 1A, calmodulin-dependent [Source:MGI Symbol;Acc:MGI:1201792]	452.99	377.54	448.45	446.84	431.45
ENSMUSG00000029104	Htt	huntingtin [Source:MGI Symbol;Acc:MGI:96067]	427.74	431.54	432.78	433.5	431.39
ENSMUSG00000038065	Mturn	maturin, neural progenitor differentiation regulator homolog (Xenopus) [Source:MGI Symbol;Acc:MGI:1915485]	501.97	428.78	369.96	422.01	430.68
ENSMUSG00000031284	Pak3	p21 (RAC1) activated kinase 3 [Source:MGI Symbol;Acc:MGI:1339656]	394.04	373.09	356.87	592.82	429.21
ENSMUSG00000022812	Gsk3b	glycogen synthase kinase 3 beta [Source:MGI Symbol;Acc:MGI:1861437]	462.13	431.27	431.78	382.71	426.97
ENSMUSG00000016346	Kcnq2	potassium voltage-gated channel, subfamily Q, member 2 [Source:MGI Symbol;Acc:MGI:1309503]	409.46	478.97	451.28	366.65	426.59
ENSMUSG00000026223	Itm2c	integral membrane protein 2C [Source:MGI Symbol;Acc:MGI:1927594]	416.83	453.42	385.54	449.56	426.34
ENSMUSG00000022199	Slc22a17	solute carrier family 22 (organic cation transporter), member 17 [Source:MGI Symbol;Acc:MGI:1926225]	451.49	431.14	454.03	365.72	425.59
ENSMUSG00000034158	Lrrc58	leucine rich repeat containing 58 [Source:MGI Symbol;Acc:MGI:2443542]	384.36	443.46	419.37	453.08	425.07
ENSMUSG00000018451	6330403K07Rik	RIKEN cDNA 6330403K07 gene [Source:MGI Symbol;Acc:MGI:1918001]	402.23	393.92	444.86	443.32	421.08
ENSMUSG00000022016	Akap11	A kinase (PRKA) anchor protein 11 [Source:MGI Symbol;Acc:MGI:2684060]	362.53	382	433.12	506.65	421.07
ENSMUSG00000053819	Camk2d	calcium/calmodulin-dependent protein kinase II, delta [Source:MGI Symbol;Acc:MGI:1341265]	385.99	380.56	444.36	472.26	420.79
ENSMUSG00000033419	Snap91	synaptosomal-associated protein 91 [Source:MGI Symbol;Acc:MGI:109132]	420.1	374.92	487.36	397.45	419.96
ENSMUSG00000032244	Fem1b	fem 1 homolog b [Source:MGI Symbol;Acc:MGI:1335087]	460.9	365.75	383.95	467.62	419.56
ENSMUSG00000021194	Chga	chromogranin A [Source:MGI Symbol;Acc:MGI:88394]	395.68	464.17	425.45	391.34	419.16
ENSMUSG00000040537	Adam22	a disintegrin and metallopeptidase domain 22 [Source:MGI Symbol;Acc:MGI:1340046]	392.41	407.29	394.7	480.7	418.77
ENSMUSG00000034160	Ogt	O-linked N-acetylglucosamine (GlcNAc) transferase (UDP-N-acetylglucosamine:polypeptide-N-acetylglucosaminyl transferase) [Source:MGI Symbol;Acc:MGI:1339639]	358.3	389.6	392.7	533.74	418.58
ENSMUSG00000026585	Kifap3	kinesin-associated protein 3 [Source:MGI Symbol;Acc:MGI:107566]	505.38	405.46	348.54	414.44	418.46
ENSMUSG00000029291	Rufy3	RUN and FYVE domain containing 3 [Source:MGI Symbol;Acc:MGI:106484]	440.71	366.67	431.7	430.84	417.48
ENSMUSG00000005089	Slc1a2	solute carrier family 1 (glial high affinity glutamate transporter), member 2 [Source:MGI Symbol;Acc:MGI:101931]	358.43	414.63	462.95	433.83	417.46
ENSMUSG00000004113	Cacna1b	calcium channel, voltage-dependent, N type, alpha 1B subunit [Source:MGI Symbol;Acc:MGI:88296]	398.41	417.12	410.37	433.96	414.96
ENSMUSG00000000197	Nalcn	sodium leak channel, non-selective [Source:MGI Symbol;Acc:MGI:2444306]	411.64	370.21	484.61	390.74	414.3
ENSMUSG00000045038	Prkce	protein kinase C, epsilon [Source:MGI Symbol;Acc:MGI:97599]	378.49	447.65	438.78	391.74	414.17
ENSMUSG00000022108	Itm2b	integral membrane protein 2B [Source:MGI Symbol;Acc:MGI:1309517]	448.35	411.22	394.12	400.97	413.66
ENSMUSG00000027581	Stmn3	stathmin-like 3 [Source:MGI Symbol;Acc:MGI:1277137]	422.42	394.45	425.62	403.62	411.53
ENSMUSG00000056553	Ptprn2	protein tyrosine phosphatase, receptor type, N polypeptide 2 [Source:MGI Symbol;Acc:MGI:107418]	439.34	401.26	388.04	412.65	410.32
ENSMUSG00000048814	Lonrf2	LON peptidase N-terminal domain and ring finger 2 [Source:MGI Symbol;Acc:MGI:1920209]	374.94	403.62	389.87	467.09	408.88
ENSMUSG00000005045	Chd5	chromodomain helicase DNA binding protein 5 [Source:MGI Symbol;Acc:MGI:3036258]	383.81	466.39	382.62	402.36	408.8
ENSMUSG00000049336	Tenm2	teneurin transmembrane protein 2 [Source:MGI Symbol;Acc:MGI:1345184]	409.05	370.47	433.87	412.92	406.58
ENSMUSG00000025266	Gnl3l	guanine nucleotide binding protein-like 3 (nucleolar)-like [Source:MGI Symbol;Acc:MGI:2448557]	461.04	363.78	378.54	418.89	405.56
ENSMUSG00000002028	Kmt2a	lysine (K)-specific methyltransferase 2A [Source:MGI Symbol;Acc:MGI:96995]	352.7	419.48	444.45	404.42	405.26
ENSMUSG00000064345	mt-Nd2	mitochondrially encoded NADH dehydrogenase 2 [Source:MGI Symbol;Acc:MGI:102500]	295.67	459.19	442.53	422.74	405.03
ENSMUSG00000072825	Cep170b	centrosomal protein 170B [Source:MGI Symbol;Acc:MGI:2145043]	417.78	459.58	372.21	370.03	404.9
ENSMUSG00000040097	Flywch1	FLYWCH-type zinc finger 1 [Source:MGI Symbol;Acc:MGI:2442638]	329.51	462.07	483.03	343.14	404.44
ENSMUSG00000029212	Gabrb1	gamma-aminobutyric acid (GABA) A receptor, subunit beta 1 [Source:MGI Symbol;Acc:MGI:95619]	392.95	388.68	427.2	404.29	403.28
ENSMUSG00000033768	Nrxn2	neurexin II [Source:MGI Symbol;Acc:MGI:1096362]	406.73	434.16	425.45	346	403.08
ENSMUSG00000007564	Ppp2r1a	protein phosphatase 2, regulatory subunit A, alpha [Source:MGI Symbol;Acc:MGI:1926334]	426.93	386.85	398.37	394.06	401.55
ENSMUSG00000023011	Faim2	Fas apoptotic inhibitory molecule 2 [Source:MGI Symbol;Acc:MGI:1919643]	406.32	354.09	404.37	433.63	399.6
ENSMUSG00000038615	Nfe2l1	nuclear factor, erythroid derived 2,-like 1 [Source:MGI Symbol;Acc:MGI:99421]	377.12	414.76	405.04	394.59	397.88
ENSMUSG00000027220	Syt13	synaptotagmin XIII [Source:MGI Symbol;Acc:MGI:1933945]	389.4	371.39	458.95	368.7	397.11
ENSMUSG00000024576	Csnk1a1	casein kinase 1, alpha 1 [Source:MGI Symbol;Acc:MGI:1934950]	476.86	316.61	421.45	368.44	395.84
ENSMUSG00000028194	Ddah1	dimethylarginine dimethylaminohydrolase 1 [Source:MGI Symbol;Acc:MGI:1916469]	418.19	445.95	280.05	439.01	395.8
ENSMUSG00000049354	Dcaf7	DDB1 and CUL4 associated factor 7 [Source:MGI Symbol;Acc:MGI:1919083]	464.04	362.47	355.37	398.84	395.18
ENSMUSG00000021488	Nsd1	nuclear receptor-binding SET-domain protein 1 [Source:MGI Symbol;Acc:MGI:1276545]	401.96	364.83	386.45	423.47	394.18
ENSMUSG00000034636	Zyg11b	zyg-ll family member B, cell cycle regulator [Source:MGI Symbol;Acc:MGI:2685277]	363.48	381.08	310.05	516.81	392.85
ENSMUSG00000029245	Epha5	Eph receptor A5 [Source:MGI Symbol;Acc:MGI:99654]	400.46	403.36	351.13	416.37	392.83
ENSMUSG00000026442	Nfasc	neurofascin [Source:MGI Symbol;Acc:MGI:104753]	470.45	335.61	408.53	355.29	392.47
ENSMUSG00000022961	Son	Son DNA binding protein [Source:MGI Symbol;Acc:MGI:98353]	373.44	398.38	410.03	387.69	392.39
ENSMUSG00000075316	Scn9a	sodium channel, voltage-gated, type IX, alpha [Source:MGI Symbol;Acc:MGI:107636]	375.76	327.88	369.62	495.83	392.27
ENSMUSG00000029823	Luc7l2	LUC7-like 2 (S. cerevisiae) [Source:MGI Symbol;Acc:MGI:2183260]	444.53	325.26	427.62	369.3	391.68
ENSMUSG00000020849	Ywhae	tyrosine 3-monooxygenase/tryptophan 5-monooxygenase activation protein, epsilon polypeptide [Source:MGI Symbol;Acc:MGI:894689]	425.83	374.66	373.04	390.48	391
ENSMUSG00000035770	Dync1li2	dynein, cytoplasmic 1 light intermediate chain 2 [Source:MGI Symbol;Acc:MGI:107738]	431.56	423.93	340.96	366.84	390.83
ENSMUSG00000041607	Mbp	myelin basic protein [Source:MGI Symbol;Acc:MGI:96925]	348.06	502.3	425.87	284.73	390.24
ENSMUSG00000037259	Dzank1	double zinc ribbon and ankyrin repeat domains 1 [Source:MGI Symbol;Acc:MGI:2139080]	361.84	406.24	358.04	432.7	389.71
ENSMUSG00000024012	Mtch1	mitochondrial carrier 1 [Source:MGI Symbol;Acc:MGI:1929261]	411.78	379.77	431.78	332.79	389.03
ENSMUSG00000009894	Snap47	synaptosomal-associated protein, 47 [Source:MGI Symbol;Acc:MGI:1915076]	397.59	358.02	425.28	373.22	388.53
ENSMUSG00000058756	Thra	thyroid hormone receptor alpha [Source:MGI Symbol;Acc:MGI:98742]	476.73	389.21	367.62	314.67	387.06
ENSMUSG00000020114	Cand1	cullin associated and neddylation disassociated 1 [Source:MGI Symbol;Acc:MGI:1261820]	375.49	380.43	388.95	401.76	386.66
ENSMUSG00000020220	Vps13d	vacuolar protein sorting 13D [Source:MGI Symbol;Acc:MGI:2448530]	370.85	376.63	347.96	446.44	385.47
ENSMUSG00000025326	Ube3a	ubiquitin protein ligase E3A [Source:MGI Symbol;Acc:MGI:105098]	354.61	341.38	392.04	452.42	385.11
ENSMUSG00000020349	Ppp2ca	protein phosphatase 2 (formerly 2A), catalytic subunit, alpha isoform [Source:MGI Symbol;Acc:MGI:1321159]	426.79	330.76	420.03	357.22	383.7
ENSMUSG00000027993	Trim2	tripartite motif-containing 2 [Source:MGI Symbol;Acc:MGI:1933163]	331.69	336.13	457.53	404.62	382.49
ENSMUSG00000027805	Pfn2	profilin 2 [Source:MGI Symbol;Acc:MGI:97550]	308.09	374.4	389.04	457.06	382.15
ENSMUSG00000029361	Nos1	nitric oxide synthase 1, neuronal [Source:MGI Symbol;Acc:MGI:97360]	483	378.59	390.29	275.96	381.96
ENSMUSG00000007891	Ctsd	cathepsin D [Source:MGI Symbol;Acc:MGI:88562]	393.5	373.09	398.2	357.09	380.47
ENSMUSG00000032589	Bsn	bassoon [Source:MGI Symbol;Acc:MGI:1277955]	405.37	414.5	387.45	313.54	380.21
ENSMUSG00000003316	Glg1	golgi apparatus protein 1 [Source:MGI Symbol;Acc:MGI:104967]	468.68	379.12	329.88	340.36	379.51
ENSMUSG00000022636	Alcam	activated leukocyte cell adhesion molecule [Source:MGI Symbol;Acc:MGI:1313266]	413.42	377.41	330.71	394.93	379.12
ENSMUSG00000006373	Pgrmc1	progesterone receptor membrane component 1 [Source:MGI Symbol;Acc:MGI:1858305]	397.45	356.97	348.38	410.79	378.4
ENSMUSG00000026944	Abca2	ATP-binding cassette, sub-family A (ABC1), member 2 [Source:MGI Symbol;Acc:MGI:99606]	322.96	408.08	391.7	387.95	377.67
ENSMUSG00000027184	Caprin1	cell cycle associated protein 1 [Source:MGI Symbol;Acc:MGI:1858234]	323.09	343.47	418.53	423.94	377.26
ENSMUSG00000035284	Vps13c	vacuolar protein sorting 13C [Source:MGI Symbol;Acc:MGI:2444207]	474.54	302.06	331.29	397.91	376.45
ENSMUSG00000021027	Ralgapa1	Ral GTPase activating protein, alpha subunit 1 [Source:MGI Symbol;Acc:MGI:1931050]	403.59	306.52	359.46	435.15	376.18
ENSMUSG00000004319	Clcn3	chloride channel, voltage-sensitive 3 [Source:MGI Symbol;Acc:MGI:103555]	416.15	336.79	329.46	413.65	374.01
ENSMUSG00000025220	Oga	O-GlcNAcase [Source:MGI Symbol;Acc:MGI:1932139]	461.17	364.31	326.13	341.82	373.36
ENSMUSG00000031703	Itfg1	integrin alpha FG-GAP repeat containing 1 [Source:MGI Symbol;Acc:MGI:106419]	387.63	307.43	376.46	416.63	372.04
ENSMUSG00000033981	Gria2	glutamate receptor, ionotropic, AMPA2 (alpha 2) [Source:MGI Symbol;Acc:MGI:95809]	356.66	351.33	384.95	394.93	371.97
ENSMUSG00000030655	Smg1	SMG1 nonsense mediated mRNA decay associated PI3K related kinase [Source:MGI Symbol;Acc:MGI:1919742]	452.58	339.41	298.38	397.05	371.85
ENSMUSG00000021573	Tppp	tubulin polymerization promoting protein [Source:MGI Symbol;Acc:MGI:1920198]	381.22	350.94	342.54	409.53	371.06
ENSMUSG00000059146	Ntrk3	neurotrophic tyrosine kinase, receptor, type 3 [Source:MGI Symbol;Acc:MGI:97385]	374.53	372.3	355.37	380.12	370.58
ENSMUSG00000013033	Adgrl1	adhesion G protein-coupled receptor L1 [Source:MGI Symbol;Acc:MGI:1929461]	348.06	408.47	374.54	351.11	370.55
ENSMUSG00000037012	Hk1	hexokinase 1 [Source:MGI Symbol;Acc:MGI:96103]	373.44	393.92	347.04	364.65	369.77
ENSMUSG00000073678	Pgap1	post-GPI attachment to proteins 1 [Source:MGI Symbol;Acc:MGI:2443342]	441.25	312.55	299.3	424.73	369.46
ENSMUSG00000030000	Add2	adducin 2 (beta) [Source:MGI Symbol;Acc:MGI:87919]	370.98	393.66	285.88	425.2	368.93
ENSMUSG00000046442	Ppm1e	protein phosphatase 1E (PP2C domain containing) [Source:MGI Symbol;Acc:MGI:2444096]	386.81	333.12	378.87	373.15	367.99
ENSMUSG00000015837	Sqstm1	sequestosome 1 [Source:MGI Symbol;Acc:MGI:107931]	343.7	304.16	417.45	401.83	366.78
ENSMUSG00000045962	Wnk1	WNK lysine deficient protein kinase 1 [Source:MGI Symbol;Acc:MGI:2442092]	381.9	338.75	381.2	365.05	366.73
ENSMUSG00000031865	Dctn1	dynactin 1 [Source:MGI Symbol;Acc:MGI:107745]	379.44	388.03	324.46	372.55	366.12
ENSMUSG00000032336	Nptn	neuroplastin [Source:MGI Symbol;Acc:MGI:108077]	321.73	340.46	360.96	439.54	365.67
ENSMUSG00000032525	Nktr	natural killer tumor recognition sequence [Source:MGI Symbol;Acc:MGI:97346]	294.58	302.98	421.28	443.12	365.49
ENSMUSG00000020402	Vdac1	voltage-dependent anion channel 1 [Source:MGI Symbol;Acc:MGI:106919]	413.01	328.27	403.87	316.66	365.45
ENSMUSG00000060450	Rnf14	ring finger protein 14 [Source:MGI Symbol;Acc:MGI:1929668]	375.76	321.98	366.96	395.79	365.12
ENSMUSG00000037266	Rsrp1	arginine/serine rich protein 1 [Source:MGI Symbol;Acc:MGI:106498]	335.1	330.11	389.12	403.89	364.55
ENSMUSG00000020366	Mapk9	mitogen-activated protein kinase 9 [Source:MGI Symbol;Acc:MGI:1346862]	408.92	291.05	362.62	395.12	364.43
ENSMUSG00000034799	Unc13a	unc-13 homolog A [Source:MGI Symbol;Acc:MGI:3051532]	330.73	405.19	397.29	323.83	364.26
ENSMUSG00000090100	Ttbk2	tau tubulin kinase 2 [Source:MGI Symbol;Acc:MGI:2155779]	400.05	326.7	310.55	419.16	364.11
ENSMUSG00000008153	Clstn3	calsyntenin 3 [Source:MGI Symbol;Acc:MGI:2178323]	398.55	369.29	366.87	316.86	362.89
ENSMUSG00000026587	Astn1	astrotactin 1 [Source:MGI Symbol;Acc:MGI:1098567]	398.68	346.36	290.13	411.79	361.74
ENSMUSG00000043004	Gng2	guanine nucleotide binding protein (G protein), gamma 2 [Source:MGI Symbol;Acc:MGI:102705]	282.02	435.07	333.46	393.33	360.97
ENSMUSG00000030654	Arl6ip1	ADP-ribosylation factor-like 6 interacting protein 1 [Source:MGI Symbol;Acc:MGI:1858943]	411.78	304.29	339.96	384.77	360.2
ENSMUSG00000045983	Eif4g1	eukaryotic translation initiation factor 4, gamma 1 [Source:MGI Symbol;Acc:MGI:2384784]	358.43	372.17	365.04	342.95	359.65
ENSMUSG00000041720	Pi4ka	phosphatidylinositol 4-kinase alpha [Source:MGI Symbol;Acc:MGI:2448506]	371.26	315.82	354.54	392.87	358.62
ENSMUSG00000001924	Uba1	ubiquitin-like modifier activating enzyme 1 [Source:MGI Symbol;Acc:MGI:98890]	420.92	356.05	335.54	321.77	358.57
ENSMUSG00000034488	Edil3	EGF-like repeats and discoidin I-like domains 3 [Source:MGI Symbol;Acc:MGI:1329025]	383.54	321.06	313.55	412.92	357.77
ENSMUSG00000006651	Aplp1	amyloid beta (A4) precursor-like protein 1 [Source:MGI Symbol;Acc:MGI:88046]	361.84	378.59	372.12	316.52	357.27
ENSMUSG00000027189	Trim44	tripartite motif-containing 44 [Source:MGI Symbol;Acc:MGI:1931835]	352.16	395.1	345.79	329.07	355.53
ENSMUSG00000102869	Norad	non-coding RNA activated by DNA damage [Source:MGI Symbol;Acc:MGI:1914767]	362.25	331.81	358.46	368.04	355.14
ENSMUSG00000052852	Reep1	receptor accessory protein 1 [Source:MGI Symbol;Acc:MGI:1098827]	333.74	332.73	364.79	388.62	354.97
ENSMUSG00000031007	Atp6ap2	ATPase, H+ transporting, lysosomal accessory protein 2 [Source:MGI Symbol;Acc:MGI:1917745]	396.91	343.6	332.54	346.27	354.83
ENSMUSG00000022285	Ywhaz	tyrosine 3-monooxygenase/tryptophan 5-monooxygenase activation protein, zeta polypeptide [Source:MGI Symbol;Acc:MGI:109484]	324.59	342.03	393.04	359.08	354.68
ENSMUSG00000025272	Tro	trophinin [Source:MGI Symbol;Acc:MGI:1928994]	329.37	354.74	338.71	394.33	354.29
ENSMUSG00000020894	Vamp2	vesicle-associated membrane protein 2 [Source:MGI Symbol;Acc:MGI:1313277]	362.8	389.99	346.29	314.4	353.37
ENSMUSG00000000787	Ddx3x	DEAD box helicase 3, X-linked [Source:MGI Symbol;Acc:MGI:103064]	341.65	315.17	363.96	390.94	352.93
ENSMUSG00000021670	Hmgcr	3-hydroxy-3-methylglutaryl-Coenzyme A reductase [Source:MGI Symbol;Acc:MGI:96159]	362.53	372.83	304.05	366.84	351.56
ENSMUSG00000056602	Fry	FRY microtubule binding protein [Source:MGI Symbol;Acc:MGI:2443895]	334.15	366.67	355.96	346.66	350.86
ENSMUSG00000021557	Agtpbp1	ATP/GTP binding protein 1 [Source:MGI Symbol;Acc:MGI:2159437]	323.64	377.81	333.54	365.85	350.21
ENSMUSG00000000826	Dnajc5	DnaJ heat shock protein family (Hsp40) member C5 [Source:MGI Symbol;Acc:MGI:892995]	333.74	411.09	310.46	343.68	349.74
ENSMUSG00000039278	Pcsk1n	proprotein convertase subtilisin/kexin type 1 inhibitor [Source:MGI Symbol;Acc:MGI:1353431]	301.67	416.6	389.2	287.32	348.7
ENSMUSG00000036766	Dner	delta/notch-like EGF repeat containing [Source:MGI Symbol;Acc:MGI:2152889]	335.24	348.32	274.47	431.97	347.5
ENSMUSG00000025964	Adam23	a disintegrin and metallopeptidase domain 23 [Source:MGI Symbol;Acc:MGI:1345162]	460.63	332.33	287.3	307.76	347.01
ENSMUSG00000005338	Cadm3	cell adhesion molecule 3 [Source:MGI Symbol;Acc:MGI:2137858]	328.82	368.76	341.63	338.17	344.35
ENSMUSG00000043991	Pura	purine rich element binding protein A [Source:MGI Symbol;Acc:MGI:103079]	277.66	309.79	353.04	434.76	343.81
ENSMUSG00000057335	Cep170	centrosomal protein 170 [Source:MGI Symbol;Acc:MGI:1918348]	317.09	370.34	352.54	334.85	343.7
ENSMUSG00000052698	Tln2	talin 2 [Source:MGI Symbol;Acc:MGI:1917799]	365.8	319.49	366.29	322.43	343.5
ENSMUSG00000016541	Atxn10	ataxin 10 [Source:MGI Symbol;Acc:MGI:1859293]	376.31	299.18	379.29	317.39	343.04
ENSMUSG00000029219	Slc10a4	solute carrier family 10 (sodium/bile acid cotransporter family), member 4 [Source:MGI Symbol;Acc:MGI:3606480]	330.05	354.09	416.12	270.92	342.79
ENSMUSG00000020176	Grb10	growth factor receptor bound protein 10 [Source:MGI Symbol;Acc:MGI:103232]	326.91	355.53	312.88	375.41	342.68
ENSMUSG00000022010	Tsc22d1	TSC22 domain family, member 1 [Source:MGI Symbol;Acc:MGI:109127]	442.48	330.11	273.38	324.29	342.57
ENSMUSG00000036298	Slc2a13	solute carrier family 2 (facilitated glucose transporter), member 13 [Source:MGI Symbol;Acc:MGI:2146030]	386.68	267.86	285.05	428.52	342.02
ENSMUSG00000018865	Sult4a1	sulfotransferase family 4A, member 1 [Source:MGI Symbol;Acc:MGI:1888971]	271.52	407.68	364.96	321.77	341.48
ENSMUSG00000034825	Nrip3	nuclear receptor interacting protein 3 [Source:MGI Symbol;Acc:MGI:1925843]	301.81	328.4	366.54	369.04	341.45
ENSMUSG00000045482	Trrap	transformation/transcription domain-associated protein [Source:MGI Symbol;Acc:MGI:2153272]	376.72	298.13	353.46	335.58	340.97
ENSMUSG00000042506	Usp22	ubiquitin specific peptidase 22 [Source:MGI Symbol;Acc:MGI:2144157]	303.31	299.18	354.29	405.81	340.65
ENSMUSG00000009575	Cbx5	chromobox 5 [Source:MGI Symbol;Acc:MGI:109372]	331.55	342.29	319.88	368.7	340.61
ENSMUSG00000030310	Slc6a1	solute carrier family 6 (neurotransmitter transporter, GABA), member 1 [Source:MGI Symbol;Acc:MGI:95627]	345.33	385.14	289.55	339.29	339.83
ENSMUSG00000020152	Actr2	ARP2 actin-related protein 2 [Source:MGI Symbol;Acc:MGI:1913963]	420.38	280.31	344.88	309.35	338.73
ENSMUSG00000002957	Ap2a2	adaptor-related protein complex 2, alpha 2 subunit [Source:MGI Symbol;Acc:MGI:101920]	385.99	294.59	371.12	293.69	336.35
ENSMUSG00000043909	Trp53bp1	transformation related protein 53 binding protein 1 [Source:MGI Symbol;Acc:MGI:1351320]	322.28	313.2	352.29	354.5	335.57
ENSMUSG00000094483	Purb	purine rich element binding protein B [Source:MGI Symbol;Acc:MGI:1338779]	367.44	297.74	267.3	407.54	335
ENSMUSG00000021939	Ctsb	cathepsin B [Source:MGI Symbol;Acc:MGI:88561]	261.15	310.06	376.54	392.27	335
ENSMUSG00000036095	Dgkb	diacylglycerol kinase, beta [Source:MGI Symbol;Acc:MGI:2442474]	331.55	316.61	361.79	326.75	334.17
ENSMUSG00000021577	Sdha	succinate dehydrogenase complex, subunit A, flavoprotein (Fp) [Source:MGI Symbol;Acc:MGI:1914195]	313.68	339.02	374.87	305.04	333.15
ENSMUSG00000030302	Atp2b2	ATPase, Ca++ transporting, plasma membrane 2 [Source:MGI Symbol;Acc:MGI:105368]	360.21	357.49	317.38	297.34	333.1
ENSMUSG00000022752	Tomm70a	translocase of outer mitochondrial membrane 70A [Source:MGI Symbol;Acc:MGI:106295]	440.02	292.5	290.47	302.45	331.36
ENSMUSG00000044308	Ubr3	ubiquitin protein ligase E3 component n-recognin 3 [Source:MGI Symbol;Acc:MGI:1861100]	306.31	330.63	357.79	326.08	330.2
ENSMUSG00000018474	Chd3	chromodomain helicase DNA binding protein 3 [Source:MGI Symbol;Acc:MGI:1344395]	326.64	371.39	329.88	291.36	329.82
ENSMUSG00000079037	Prnp	prion protein [Source:MGI Symbol;Acc:MGI:97769]	366.07	330.37	243.05	379.52	329.75
ENSMUSG00000040560	Wdr7	WD repeat domain 7 [Source:MGI Symbol;Acc:MGI:1860197]	337.83	330.63	255.72	389.95	328.53
ENSMUSG00000021096	Ppm1a	protein phosphatase 1A, magnesium dependent, alpha isoform [Source:MGI Symbol;Acc:MGI:99878]	339.74	310.71	312.05	349.72	328.05
ENSMUSG00000062014	Gmfb	glia maturation factor, beta [Source:MGI Symbol;Acc:MGI:1927133]	297.58	358.8	348.71	304.71	327.45
ENSMUSG00000050272	Dscam	DS cell adhesion molecule [Source:MGI Symbol;Acc:MGI:1196281]	419.83	318.57	299.3	270.65	327.09
ENSMUSG00000033059	Pygb	brain glycogen phosphorylase [Source:MGI Symbol;Acc:MGI:97828]	353.66	342.95	300.63	310.02	326.81
ENSMUSG00000020900	Myh10	myosin, heavy polypeptide 10, non-muscle [Source:MGI Symbol;Acc:MGI:1930780]	309.86	312.68	368.96	314.2	326.42
ENSMUSG00000034993	Vat1	vesicle amine transport 1 [Source:MGI Symbol;Acc:MGI:1349450]	290.76	391.7	322.46	298	325.73
ENSMUSG00000026864	Hspa5	heat shock protein 5 [Source:MGI Symbol;Acc:MGI:95835]	280.39	353.56	304.21	359.48	324.41
ENSMUSG00000036699	Zcchc12	zinc finger, CCHC domain containing 12 [Source:MGI Symbol;Acc:MGI:1919943]	322.68	329.19	306.38	336.31	323.64
ENSMUSG00000021983	Atp8a2	ATPase, aminophospholipid transporter-like, class I, type 8A, member 2 [Source:MGI Symbol;Acc:MGI:1354710]	425.29	319.88	273.05	275.17	323.35
ENSMUSG00000042453	Reln	reelin [Source:MGI Symbol;Acc:MGI:103022]	366.35	312.41	321.46	289.11	322.33
ENSMUSG00000020668	Kif3c	kinesin family member 3C [Source:MGI Symbol;Acc:MGI:107979]	317.5	339.54	302.63	327.74	321.85
ENSMUSG00000049775	Tmsb4x	thymosin, beta 4, X chromosome [Source:MGI Symbol;Acc:MGI:99510]	355.29	295.25	305.63	328.67	321.21
ENSMUSG00000068823	Csde1	cold shock domain containing E1, RNA binding [Source:MGI Symbol;Acc:MGI:92356]	354.48	294.46	328.46	305.9	320.83
ENSMUSG00000057897	Camk2b	calcium/calmodulin-dependent protein kinase II, beta [Source:MGI Symbol;Acc:MGI:88257]	325.55	348.45	338.96	265.87	319.71
ENSMUSG00000066324	Bpnt2	3'(2'), 5'-bisphosphate nucleotidase 2 [Source:MGI Symbol;Acc:MGI:1915720]	343.56	301.01	321.38	311.21	319.29
ENSMUSG00000020598	Nrcam	neuronal cell adhesion molecule [Source:MGI Symbol;Acc:MGI:104750]	304.13	332.6	303.38	333.78	318.47
ENSMUSG00000058254	Tspan7	tetraspanin 7 [Source:MGI Symbol;Acc:MGI:1298407]	295.94	336.92	318.3	320.71	317.97
ENSMUSG00000056429	Tgoln1	trans-golgi network protein [Source:MGI Symbol;Acc:MGI:105080]	377.53	285.68	284.47	320.37	317.01
ENSMUSG00000039740	Alg2	asparagine-linked glycosylation 2 (alpha-1,3-mannosyltransferase) [Source:MGI Symbol;Acc:MGI:1914731]	242.32	335.74	333.13	355.09	316.57
ENSMUSG00000026915	Strbp	spermatid perinuclear RNA binding protein [Source:MGI Symbol;Acc:MGI:104626]	252.83	288.3	307.8	417.03	316.49
ENSMUSG00000038170	Pde4dip	phosphodiesterase 4D interacting protein (myomegalin) [Source:MGI Symbol;Acc:MGI:1891434]	290.62	320.01	351.96	299.99	315.65
ENSMUSG00000003226	Ranbp2	RAN binding protein 2 [Source:MGI Symbol;Acc:MGI:894323]	344.51	258.95	324.46	333.85	315.44
ENSMUSG00000035681	Kcnc2	potassium voltage gated channel, Shaw-related subfamily, member 2 [Source:MGI Symbol;Acc:MGI:96668]	312.59	292.89	322.46	333.65	315.4
ENSMUSG00000028557	Rnf11	ring finger protein 11 [Source:MGI Symbol;Acc:MGI:1352759]	324.87	280.57	320.46	333.45	314.84
ENSMUSG00000000538	Tom1l2	target of myb1-like 2 (chicken) [Source:MGI Symbol;Acc:MGI:2443306]	337.56	317.79	321.88	276.3	313.38
ENSMUSG00000009394	Syn2	synapsin II [Source:MGI Symbol;Acc:MGI:103020]	314.09	296.56	289.97	351.58	313.05
ENSMUSG00000031428	Zcchc18	zinc finger, CCHC domain containing 18 [Source:MGI Symbol;Acc:MGI:1914245]	323.64	328.79	242.72	355.36	312.63
ENSMUSG00000025982	Sf3b1	splicing factor 3b, subunit 1 [Source:MGI Symbol;Acc:MGI:1932339]	258.28	265.37	353.96	366.65	311.06
ENSMUSG00000036309	Skp1	S-phase kinase-associated protein 1 [Source:MGI Symbol;Acc:MGI:103575]	284.07	297.74	328.38	332.39	310.64
ENSMUSG00000030058	Copg1	coatomer protein complex, subunit gamma 1 [Source:MGI Symbol;Acc:MGI:1858696]	363.62	287.91	303.38	287.05	310.49
ENSMUSG00000022619	Mapk8ip2	mitogen-activated protein kinase 8 interacting protein 2 [Source:MGI Symbol;Acc:MGI:1926555]	315.59	302.19	355.96	265.14	309.72
ENSMUSG00000038056	Kmt2c	lysine (K)-specific methyltransferase 2C [Source:MGI Symbol;Acc:MGI:2444959]	363.34	304.68	307.55	261.89	309.37
ENSMUSG00000020658	Efr3b	EFR3 homolog B [Source:MGI Symbol;Acc:MGI:2444851]	402.5	256.72	294.05	283.86	309.28
ENSMUSG00000017631	Abr	active BCR-related gene [Source:MGI Symbol;Acc:MGI:107771]	285.44	314.9	318.96	316.13	308.86
ENSMUSG00000062078	Qk	quaking, KH domain containing RNA binding [Source:MGI Symbol;Acc:MGI:97837]	215.44	347.53	339.79	330.93	308.42
ENSMUSG00000049313	Sorl1	sortilin-related receptor, LDLR class A repeats-containing [Source:MGI Symbol;Acc:MGI:1202296]	247.1	346.75	343.63	296.08	308.39
ENSMUSG00000023456	Tpi1	triosephosphate isomerase 1 [Source:MGI Symbol;Acc:MGI:98797]	298.4	293.54	337.71	303.25	308.22
ENSMUSG00000078578	Ube2d3	ubiquitin-conjugating enzyme E2D 3 [Source:MGI Symbol;Acc:MGI:1913355]	282.3	362.08	253.14	334.85	308.09
ENSMUSG00000021687	Scamp1	secretory carrier membrane protein 1 [Source:MGI Symbol;Acc:MGI:1349480]	321.59	254.1	331.88	324.69	308.06
ENSMUSG00000005417	Mprip	myosin phosphatase Rho interacting protein [Source:MGI Symbol;Acc:MGI:1349438]	331.01	372.04	266.89	261.69	307.91
ENSMUSG00000056222	Spock1	sparc/osteonectin, cwcv and kazal-like domains proteoglycan 1 [Source:MGI Symbol;Acc:MGI:105371]	313	325.39	308.63	284.33	307.84
ENSMUSG00000032890	Rims3	regulating synaptic membrane exocytosis 3 [Source:MGI Symbol;Acc:MGI:2443331]	340.29	251.08	326.21	313.07	307.66
ENSMUSG00000001833	Septin7	septin 7 [Source:MGI Symbol;Acc:MGI:1335094]	277.66	287.52	334.79	327.48	306.86
ENSMUSG00000021546	Hnrnpk	heterogeneous nuclear ribonucleoprotein K [Source:MGI Symbol;Acc:MGI:99894]	352.57	304.68	296.88	272.05	306.54
ENSMUSG00000031840	Rab3a	RAB3A, member RAS oncogene family [Source:MGI Symbol;Acc:MGI:97843]	358.3	335.74	281.3	248.61	305.99
ENSMUSG00000020198	Ap3d1	adaptor-related protein complex 3, delta 1 subunit [Source:MGI Symbol;Acc:MGI:107734]	362.66	312.02	242.64	306.43	305.94
ENSMUSG00000031066	Usp11	ubiquitin specific peptidase 11 [Source:MGI Symbol;Acc:MGI:2384312]	319.96	323.82	267.47	311.08	305.58
ENSMUSG00000055204	Ankrd17	ankyrin repeat domain 17 [Source:MGI Symbol;Acc:MGI:1932101]	255.96	264.32	401.62	298.67	305.14
ENSMUSG00000018965	Ywhah	tyrosine 3-monooxygenase/tryptophan 5-monooxygenase activation protein, eta polypeptide [Source:MGI Symbol;Acc:MGI:109194]	285.57	304.81	346.04	283.46	304.97
ENSMUSG00000061576	Dpp6	dipeptidylpeptidase 6 [Source:MGI Symbol;Acc:MGI:94921]	347.93	267.86	290.72	312.01	304.63
ENSMUSG00000020483	Dynll2	dynein light chain LC8-type 2 [Source:MGI Symbol;Acc:MGI:1915347]	252.96	352.78	340.38	272.31	304.61
ENSMUSG00000052572	Dlg2	discs large MAGUK scaffold protein 2 [Source:MGI Symbol;Acc:MGI:1344351]	250.23	318.57	302.96	346.53	304.58
ENSMUSG00000040640	Erc2	ELKS/RAB6-interacting/CAST family member 2 [Source:MGI Symbol;Acc:MGI:1098749]	285.44	282.8	306.8	341.35	304.1
ENSMUSG00000029778	Adcyap1r1	adenylate cyclase activating polypeptide 1 receptor 1 [Source:MGI Symbol;Acc:MGI:108449]	244.64	290.53	321.63	359.14	303.99
ENSMUSG00000020848	Doc2b	double C2, beta [Source:MGI Symbol;Acc:MGI:1100497]	317.77	318.97	299.63	275.96	303.08
ENSMUSG00000027951	Adar	adenosine deaminase, RNA-specific [Source:MGI Symbol;Acc:MGI:1889575]	347.93	279.26	299.63	284.66	302.87
ENSMUSG00000029657	Hsph1	heat shock 105kDa/110kDa protein 1 [Source:MGI Symbol;Acc:MGI:105053]	330.6	302.98	314.55	261.29	302.35
ENSMUSG00000019796	Lrp11	low density lipoprotein receptor-related protein 11 [Source:MGI Symbol;Acc:MGI:2442989]	300.72	327.88	288.97	290.3	301.97
ENSMUSG00000031708	Tecr	trans-2,3-enoyl-CoA reductase [Source:MGI Symbol;Acc:MGI:1915408]	376.99	255.41	283.22	288.18	300.95
ENSMUSG00000022564	Grina	glutamate receptor, ionotropic, N-methyl D-aspartate-associated protein 1 (glutamate binding) [Source:MGI Symbol;Acc:MGI:1913418]	266.2	346.49	314.05	276.96	300.92
ENSMUSG00000060657	Marf1	meiosis regulator and mRNA stability 1 [Source:MGI Symbol;Acc:MGI:2444505]	303.31	294.99	311.88	292.36	300.63
ENSMUSG00000035640	Cbarp	calcium channel, voltage-dependent, beta subunit associated regulatory protein [Source:MGI Symbol;Acc:MGI:1354170]	310.4	342.03	284.22	262.35	299.75
ENSMUSG00000070880	Gad1	glutamate decarboxylase 1 [Source:MGI Symbol;Acc:MGI:95632]	344.11	289.61	269.88	294.88	299.62
ENSMUSG00000038301	Snx10	sorting nexin 10 [Source:MGI Symbol;Acc:MGI:1919232]	354.2	245.58	278.3	319.11	299.3
ENSMUSG00000001986	Gria3	glutamate receptor, ionotropic, AMPA3 (alpha 3) [Source:MGI Symbol;Acc:MGI:95810]	283.25	314.77	264.64	334.45	299.28
ENSMUSG00000062373	Tmem65	transmembrane protein 65 [Source:MGI Symbol;Acc:MGI:1922118]	272.75	288.96	264.39	367.97	298.52
ENSMUSG00000020850	Prpf8	pre-mRNA processing factor 8 [Source:MGI Symbol;Acc:MGI:2179381]	301.54	266.81	336.88	287.78	298.25
ENSMUSG00000033953	Ppp3r1	protein phosphatase 3, regulatory subunit B, alpha isoform (calcineurin B, type I) [Source:MGI Symbol;Acc:MGI:107172]	314.22	259.34	306.55	309.55	297.42
ENSMUSG00000030257	Srgap3	SLIT-ROBO Rho GTPase activating protein 3 [Source:MGI Symbol;Acc:MGI:2152938]	297.72	357.1	269.38	263.02	296.8
ENSMUSG00000074505	Fat3	FAT atypical cadherin 3 [Source:MGI Symbol;Acc:MGI:2444314]	252.69	254.1	347.88	331.66	296.58
ENSMUSG00000053580	Tanc2	tetratricopeptide repeat, ankyrin repeat and coiled-coil containing 2 [Source:MGI Symbol;Acc:MGI:2444121]	257.47	290.53	315.3	322.23	296.38
ENSMUSG00000057666	Gapdh	glyceraldehyde-3-phosphate dehydrogenase [Source:MGI Symbol;Acc:MGI:95640]	313.95	294.33	288.55	287.85	296.17
ENSMUSG00000025016	Tm9sf3	transmembrane 9 superfamily member 3 [Source:MGI Symbol;Acc:MGI:1914262]	345.2	241.78	323.46	266.6	294.26
ENSMUSG00000007021	Syngr3	synaptogyrin 3 [Source:MGI Symbol;Acc:MGI:1341881]	268.79	337.84	244.97	324.29	293.97
ENSMUSG00000057716	Tmem178b	transmembrane protein 178B [Source:MGI Symbol;Acc:MGI:3647581]	402.78	238.37	294.3	239.52	293.74
ENSMUSG00000003131	Pafah1b2	platelet-activating factor acetylhydrolase, isoform 1b, subunit 2 [Source:MGI Symbol;Acc:MGI:108415]	322.96	315.43	237.22	298.73	293.59
ENSMUSG00000031709	Tbc1d9	TBC1 domain family, member 9 [Source:MGI Symbol;Acc:MGI:1918560]	317.77	295.12	288.8	271.45	293.28
ENSMUSG00000042105	Inpp5f	inositol polyphosphate-5-phosphatase F [Source:MGI Symbol;Acc:MGI:2141867]	256.65	269.56	326.38	320.04	293.16
ENSMUSG00000000804	Usp32	ubiquitin specific peptidase 32 [Source:MGI Symbol;Acc:MGI:2144475]	315.18	228.68	302.05	323.56	292.37
ENSMUSG00000048279	Sacs	sacsin [Source:MGI Symbol;Acc:MGI:1354724]	332.64	239.03	291.05	304.91	291.91
ENSMUSG00000028692	Akr1a1	aldo-keto reductase family 1, member A1 (aldehyde reductase) [Source:MGI Symbol;Acc:MGI:1929955]	282.57	277.82	326.79	279.15	291.58
ENSMUSG00000028991	Mtor	mechanistic target of rapamycin kinase [Source:MGI Symbol;Acc:MGI:1928394]	310	306.12	305.21	243.9	291.31
ENSMUSG00000060036	Rpl3	ribosomal protein L3 [Source:MGI Symbol;Acc:MGI:1351605]	277.39	341.9	237.72	307.1	291.03
ENSMUSG00000046709	Mapk10	mitogen-activated protein kinase 10 [Source:MGI Symbol;Acc:MGI:1346863]	273.29	274.41	306.05	309.95	290.93
ENSMUSG00000023175	Bsg	basigin [Source:MGI Symbol;Acc:MGI:88208]	287.48	269.3	311.96	293.02	290.44
ENSMUSG00000003363	Pld3	phospholipase D family, member 3 [Source:MGI Symbol;Acc:MGI:1333782]	292.26	347.27	270.05	251.47	290.26
ENSMUSG00000026553	Copa	coatomer protein complex subunit alpha [Source:MGI Symbol;Acc:MGI:1334462]	279.71	290.4	312.55	277.95	290.15
ENSMUSG00000024298	Zfp871	zinc finger protein 871 [Source:MGI Symbol;Acc:MGI:1921793]	315.18	218.19	266.47	356.62	289.12
ENSMUSG00000018909	Arrb1	arrestin, beta 1 [Source:MGI Symbol;Acc:MGI:99473]	351.06	266.81	271.63	265.67	288.8
ENSMUSG00000041028	Ghitm	growth hormone inducible transmembrane protein [Source:MGI Symbol;Acc:MGI:1913342]	317.91	219.5	315.21	297.01	287.41
ENSMUSG00000096929	A330023F24Rik	RIKEN cDNA A330023F24 gene [Source:MGI Symbol;Acc:MGI:2443958]	287.21	285.03	268.3	307.3	286.96
ENSMUSG00000037605	Adgrl3	adhesion G protein-coupled receptor L3 [Source:MGI Symbol;Acc:MGI:2441950]	376.03	278.08	266.22	227.5	286.96
ENSMUSG00000006699	Cdc42	cell division cycle 42 [Source:MGI Symbol;Acc:MGI:106211]	334.15	284.89	241.47	284.39	286.23
ENSMUSG00000026123	Plekhb2	pleckstrin homology domain containing, family B (evectins) member 2 [Source:MGI Symbol;Acc:MGI:2385825]	286.53	272.05	265.8	316.52	285.23
ENSMUSG00000020456	Ogdh	oxoglutarate (alpha-ketoglutarate) dehydrogenase (lipoamide) [Source:MGI Symbol;Acc:MGI:1098267]	235.91	323.68	284.22	295.35	284.79
ENSMUSG00000013921	Clip3	CAP-GLY domain containing linker protein 3 [Source:MGI Symbol;Acc:MGI:1923936]	316.14	330.63	269.38	222.12	284.57
ENSMUSG00000058230	Arhgap35	Rho GTPase activating protein 35 [Source:MGI Symbol;Acc:MGI:1929494]	345.47	262.75	258.22	271.78	284.55
ENSMUSG00000028149	Rap1gds1	RAP1, GTP-GDP dissociation stimulator 1 [Source:MGI Symbol;Acc:MGI:2385189]	230.45	342.29	309.21	255.38	284.33
ENSMUSG00000063229	Ldha	lactate dehydrogenase A [Source:MGI Symbol;Acc:MGI:96759]	283.12	299.83	308.8	244.76	284.13
ENSMUSG00000029106	Add1	adducin 1 (alpha) [Source:MGI Symbol;Acc:MGI:87918]	331.01	244.14	262.22	294.62	283
ENSMUSG00000036099	Vezt	vezatin, adherens junctions transmembrane protein [Source:MGI Symbol;Acc:MGI:2143698]	259.78	273.49	293.47	303.65	282.6
ENSMUSG00000054452	Tle5	TLE family member 5, transcriptional modulator [Source:MGI Symbol;Acc:MGI:95806]	341.92	310.97	227.97	249.34	282.55
ENSMUSG00000050812	Ecpas	Ecm29 proteasome adaptor and scaffold [Source:MGI Symbol;Acc:MGI:2140220]	287.07	218.85	248.8	373.95	282.17
ENSMUSG00000005469	Prkaca	protein kinase, cAMP dependent, catalytic, alpha [Source:MGI Symbol;Acc:MGI:97592]	227.72	266.29	335.79	297.74	281.88
ENSMUSG00000057614	Gnai1	guanine nucleotide binding protein (G protein), alpha inhibiting 1 [Source:MGI Symbol;Acc:MGI:95771]	298.81	236.8	281.55	310.02	281.79
ENSMUSG00000061911	Myt1l	myelin transcription factor 1-like [Source:MGI Symbol;Acc:MGI:1100511]	358.98	281.49	253.05	233.61	281.78
ENSMUSG00000028053	Ash1l	ASH1 like histone lysine methyltransferase [Source:MGI Symbol;Acc:MGI:2183158]	310.27	241.26	218.47	355.96	281.49
ENSMUSG00000029221	Slc30a9	solute carrier family 30 (zinc transporter), member 9 [Source:MGI Symbol;Acc:MGI:1923690]	262.65	236.01	349.21	277.95	281.46
ENSMUSG00000022311	Csmd3	CUB and Sushi multiple domains 3 [Source:MGI Symbol;Acc:MGI:2386403]	275.2	306.91	270.72	272.25	281.27
ENSMUSG00000018548	Trim37	tripartite motif-containing 37 [Source:MGI Symbol;Acc:MGI:2153072]	323.23	234.7	275.97	289.17	280.77
ENSMUSG00000001440	Kpnb1	karyopherin (importin) beta 1 [Source:MGI Symbol;Acc:MGI:107532]	276.02	239.03	286.13	321.24	280.61
ENSMUSG00000022477	Aco2	aconitase 2, mitochondrial [Source:MGI Symbol;Acc:MGI:87880]	360.75	266.42	218.31	274.24	279.93
ENSMUSG00000032097	Ddx6	DEAD (Asp-Glu-Ala-Asp) box polypeptide 6 [Source:MGI Symbol;Acc:MGI:104976]	308.09	243.48	283.38	282.87	279.45
ENSMUSG00000032399	Rpl4	ribosomal protein L4 [Source:MGI Symbol;Acc:MGI:1915141]	283.66	286.99	253.72	292.43	279.2
ENSMUSG00000045039	Megf8	multiple EGF-like-domains 8 [Source:MGI Symbol;Acc:MGI:2446294]	218.58	294.46	327.88	274.7	278.91
ENSMUSG00000037646	Vps13b	vacuolar protein sorting 13B [Source:MGI Symbol;Acc:MGI:1916380]	287.07	289.35	260.64	277.89	278.74
ENSMUSG00000032855	Pkd1	polycystin 1, transient receptor potential channel interacting [Source:MGI Symbol;Acc:MGI:97603]	306.31	316.87	197.89	292.29	278.34
ENSMUSG00000006740	Kif5b	kinesin family member 5B [Source:MGI Symbol;Acc:MGI:1098268]	220.22	261.44	337.13	294.22	278.25
ENSMUSG00000025757	Hspa4l	heat shock protein 4 like [Source:MGI Symbol;Acc:MGI:107422]	296.49	248.59	255.05	311.81	277.99
ENSMUSG00000033352	Map2k4	mitogen-activated protein kinase kinase 4 [Source:MGI Symbol;Acc:MGI:1346869]	238.23	291.71	330.96	248.41	277.33
ENSMUSG00000028134	Ptbp2	polypyrimidine tract binding protein 2 [Source:MGI Symbol;Acc:MGI:1860489]	309.59	260	223.56	315.13	277.07
ENSMUSG00000023960	Enpp5	ectonucleotide pyrophosphatase/phosphodiesterase 5 [Source:MGI Symbol;Acc:MGI:1933830]	305.49	252	225.72	324.69	276.98
ENSMUSG00000003528	Slc25a1	solute carrier family 25 (mitochondrial carrier, citrate transporter), member 1 [Source:MGI Symbol;Acc:MGI:1345283]	274.38	234.18	344.38	254.85	276.95
ENSMUSG00000061904	Slc25a3	solute carrier family 25 (mitochondrial carrier, phosphate carrier), member 3 [Source:MGI Symbol;Acc:MGI:1353498]	354.61	270.74	253.72	225.24	276.08
ENSMUSG00000014956	Ppp1cb	protein phosphatase 1 catalytic subunit beta [Source:MGI Symbol;Acc:MGI:104871]	287.89	289.35	265.8	258.84	275.47
ENSMUSG00000040549	Ckap5	cytoskeleton associated protein 5 [Source:MGI Symbol;Acc:MGI:1923036]	313.54	248.86	253.89	283.33	274.9
ENSMUSG00000028484	Psip1	PC4 and SFRS1 interacting protein 1 [Source:MGI Symbol;Acc:MGI:2142116]	264.7	237.06	326.38	271.25	274.85
ENSMUSG00000019505	Ubb	ubiquitin B [Source:MGI Symbol;Acc:MGI:98888]	270.43	260.13	296.46	272.11	274.78
ENSMUSG00000004980	Hnrnpa2b1	heterogeneous nuclear ribonucleoprotein A2/B1 [Source:MGI Symbol;Acc:MGI:104819]	256.78	256.33	282.05	303.78	274.73
ENSMUSG00000033565	Rbfox2	RNA binding protein, fox-1 homolog (C. elegans) 2 [Source:MGI Symbol;Acc:MGI:1933973]	291.85	273.23	255.55	275.56	274.05
ENSMUSG00000031229	Atrx	ATRX, chromatin remodeler [Source:MGI Symbol;Acc:MGI:103067]	290.62	261.18	258.39	285.85	274.01
ENSMUSG00000034377	Tulp4	tubby like protein 4 [Source:MGI Symbol;Acc:MGI:1916092]	279.71	259.6	253.39	300.53	273.31
ENSMUSG00000053199	Arhgap20	Rho GTPase activating protein 20 [Source:MGI Symbol;Acc:MGI:2445175]	245.32	235.88	273.97	335.38	272.64
ENSMUSG00000063626	Unc5d	unc-5 netrin receptor D [Source:MGI Symbol;Acc:MGI:2389364]	312.31	266.02	237.31	274.1	272.44
ENSMUSG00000040407	Akap9	A kinase (PRKA) anchor protein (yotiao) 9 [Source:MGI Symbol;Acc:MGI:2178217]	240.96	266.81	249.47	331.66	272.22
ENSMUSG00000050947	Amigo1	adhesion molecule with Ig like domain 1 [Source:MGI Symbol;Acc:MGI:2653612]	353.11	228.41	264.89	238.92	271.33
ENSMUSG00000031696	Vps35	VPS35 retromer complex component [Source:MGI Symbol;Acc:MGI:1890467]	237.95	278.74	308.8	259.83	271.33
ENSMUSG00000026469	Xpr1	xenotropic and polytropic retrovirus receptor 1 [Source:MGI Symbol;Acc:MGI:97932]	227.58	291.18	299.71	261.62	270.03
ENSMUSG00000041852	Tcf20	transcription factor 20 [Source:MGI Symbol;Acc:MGI:108399]	294.3	268.12	250.97	266.14	269.88
ENSMUSG00000010066	Cacna2d2	calcium channel, voltage-dependent, alpha 2/delta subunit 2 [Source:MGI Symbol;Acc:MGI:1929813]	285.44	290.27	242.05	258.84	269.15
ENSMUSG00000028926	Cdk14	cyclin-dependent kinase 14 [Source:MGI Symbol;Acc:MGI:894318]	284.89	255.15	265.89	269.72	268.91
ENSMUSG00000028552	Eps15	epidermal growth factor receptor pathway substrate 15 [Source:MGI Symbol;Acc:MGI:104583]	244.09	301.14	241.89	287.71	268.71
ENSMUSG00000028782	Adgrb2	adhesion G protein-coupled receptor B2 [Source:MGI Symbol;Acc:MGI:2451244]	233.18	309.53	291.88	239.98	268.64
ENSMUSG00000056201	Cfl1	cofilin 1, non-muscle [Source:MGI Symbol;Acc:MGI:101757]	302.49	248.07	248.39	272.91	267.96
ENSMUSG00000028524	Sgip1	SH3-domain GRB2-like (endophilin) interacting protein 1 [Source:MGI Symbol;Acc:MGI:1920344]	262.65	236.8	270.38	300.99	267.71
ENSMUSG00000022201	Zfr	zinc finger RNA binding protein [Source:MGI Symbol;Acc:MGI:1341890]	204.39	306.12	212.47	347.73	267.68
ENSMUSG00000022914	Brwd1	bromodomain and WD repeat domain containing 1 [Source:MGI Symbol;Acc:MGI:1890651]	271.11	227.76	329.54	241.31	267.43
ENSMUSG00000058006	Mdn1	midasin AAA ATPase 1 [Source:MGI Symbol;Acc:MGI:1926159]	265.52	271.4	247.55	284.46	267.23
ENSMUSG00000053825	Ppfia2	protein tyrosine phosphatase, receptor type, f polypeptide (PTPRF), interacting protein (liprin), alpha 2 [Source:MGI Symbol;Acc:MGI:2443834]	332.24	253.57	219.56	262.29	266.91
ENSMUSG00000020135	Apc2	APC regulator of WNT signaling pathway 2 [Source:MGI Symbol;Acc:MGI:1346052]	243.14	285.68	294.22	244.36	266.85
ENSMUSG00000024740	Ddb1	damage specific DNA binding protein 1 [Source:MGI Symbol;Acc:MGI:1202384]	251.33	243.88	264.72	303.84	265.94
ENSMUSG00000021218	Gdi2	guanosine diphosphate (GDP) dissociation inhibitor 2 [Source:MGI Symbol;Acc:MGI:99845]	287.89	239.42	241.8	294.02	265.78
ENSMUSG00000006005	Tpr	translocated promoter region, nuclear basket protein [Source:MGI Symbol;Acc:MGI:1922066]	326.1	218.45	234.97	282.34	265.46
ENSMUSG00000038252	Ncapd2	non-SMC condensin I complex, subunit D2 [Source:MGI Symbol;Acc:MGI:1915548]	234.27	275.72	290.63	256.51	264.28
ENSMUSG00000022391	Rangap1	RAN GTPase activating protein 1 [Source:MGI Symbol;Acc:MGI:103071]	260.47	247.94	224.97	322.96	264.09
ENSMUSG00000039716	Dock3	dedicator of cyto-kinesis 3 [Source:MGI Symbol;Acc:MGI:2429763]	265.79	256.2	282.38	250.54	263.73
ENSMUSG00000030327	Necap1	NECAP endocytosis associated 1 [Source:MGI Symbol;Acc:MGI:1914852]	289.53	259.6	243.39	260.23	263.19
ENSMUSG00000027620	Rbm39	RNA binding motif protein 39 [Source:MGI Symbol;Acc:MGI:2157953]	245.73	271.4	258.3	274.3	262.43
ENSMUSG00000040225	Prrc2c	proline-rich coiled-coil 2C [Source:MGI Symbol;Acc:MGI:1913754]	197.98	246.24	366.62	236.86	261.92
ENSMUSG00000063358	Mapk1	mitogen-activated protein kinase 1 [Source:MGI Symbol;Acc:MGI:1346858]	269.47	248.86	231.39	296.28	261.5
ENSMUSG00000025375	Aatk	apoptosis-associated tyrosine kinase [Source:MGI Symbol;Acc:MGI:1197518]	268.79	307.3	238.31	231.49	261.47
ENSMUSG00000034245	Hdac11	histone deacetylase 11 [Source:MGI Symbol;Acc:MGI:2385252]	290.21	304.29	214.56	234.87	260.98
ENSMUSG00000049252	Lrp1b	low density lipoprotein-related protein 1B [Source:MGI Symbol;Acc:MGI:2151136]	298.4	257.24	276.38	208.72	260.19
ENSMUSG00000036452	Arhgap26	Rho GTPase activating protein 26 [Source:MGI Symbol;Acc:MGI:1918552]	223.63	282.4	260.47	274.17	260.17
ENSMUSG00000062296	Trank1	tetratricopeptide repeat and ankyrin repeat containing 1 [Source:MGI Symbol;Acc:MGI:1341834]	271.66	299.7	238.06	231.09	260.12
ENSMUSG00000019087	Atp6ap1	ATPase, H+ transporting, lysosomal accessory protein 1 [Source:MGI Symbol;Acc:MGI:109629]	334.42	216.1	258.39	228.37	259.32
ENSMUSG00000060534	Dcc	deleted in colorectal carcinoma [Source:MGI Symbol;Acc:MGI:94869]	289.67	241.91	268.3	235.53	258.85
ENSMUSG00000070304	Scn2b	sodium channel, voltage-gated, type II, beta [Source:MGI Symbol;Acc:MGI:106921]	262.51	221.99	315.46	235.14	258.78
ENSMUSG00000038429	Usp5	ubiquitin specific peptidase 5 (isopeptidase T) [Source:MGI Symbol;Acc:MGI:1347343]	241.09	260.13	256.3	277.36	258.72
ENSMUSG00000071866	Ppia	peptidylprolyl isomerase A [Source:MGI Symbol;Acc:MGI:97749]	318.73	231.17	289.63	195.17	258.67
ENSMUSG00000032340	Neo1	neogenin [Source:MGI Symbol;Acc:MGI:1097159]	228.68	263.8	251.22	289.9	258.4
ENSMUSG00000056812	St8sia3	ST8 alpha-N-acetyl-neuraminide alpha-2,8-sialyltransferase 3 [Source:MGI Symbol;Acc:MGI:106019]	245.73	218.06	273.22	296.28	258.32
ENSMUSG00000041570	Camsap2	calmodulin regulated spectrin-associated protein family, member 2 [Source:MGI Symbol;Acc:MGI:1922434]	244.91	249.38	279.97	257.44	257.93
ENSMUSG00000052364	B630019K06Rik	RIKEN cDNA B630019K06 gene [Source:MGI Symbol;Acc:MGI:2147918]	269.61	284.24	225.97	251.8	257.91
ENSMUSG00000022295	Atp6v1c1	ATPase, H+ transporting, lysosomal V1 subunit C1 [Source:MGI Symbol;Acc:MGI:1913585]	291.71	233.92	279.72	226.17	257.88
ENSMUSG00000058690	Ccser2	coiled-coil serine rich 2 [Source:MGI Symbol;Acc:MGI:101859]	246.69	248.33	260.47	275.76	257.81
ENSMUSG00000036466	Megf11	multiple EGF-like-domains 11 [Source:MGI Symbol;Acc:MGI:1920951]	310.27	247.28	225.14	248.48	257.79
ENSMUSG00000106847	Peg13	paternally expressed 13 [Source:MGI Symbol;Acc:MGI:2663476]	246.82	228.68	286.38	266.47	257.09
ENSMUSG00000004771	Rab11a	RAB11A, member RAS oncogene family [Source:MGI Symbol;Acc:MGI:1858202]	281.75	256.72	216.22	272.44	256.79
ENSMUSG00000064061	Dzip3	DAZ interacting protein 3, zinc finger [Source:MGI Symbol;Acc:MGI:1917433]	289.67	193.69	257.3	285.85	256.63
ENSMUSG00000022995	Enah	ENAH actin regulator [Source:MGI Symbol;Acc:MGI:108360]	205.21	272.58	238.97	309.35	256.53
ENSMUSG00000026473	Glul	glutamate-ammonia ligase (glutamine synthetase) [Source:MGI Symbol;Acc:MGI:95739]	278.2	253.97	280.55	213.3	256.5
ENSMUSG00000021816	Ppp3cb	protein phosphatase 3, catalytic subunit, beta isoform [Source:MGI Symbol;Acc:MGI:107163]	284.21	203.78	256.64	280.74	256.34
ENSMUSG00000032253	Phip	pleckstrin homology domain interacting protein [Source:MGI Symbol;Acc:MGI:1932404]	213.12	228.28	234.81	348.79	256.25
ENSMUSG00000031818	Cox4i1	cytochrome c oxidase subunit 4I1 [Source:MGI Symbol;Acc:MGI:88473]	249.14	285.29	273.55	216.95	256.23
ENSMUSG00000040276	Pacsin1	protein kinase C and casein kinase substrate in neurons 1 [Source:MGI Symbol;Acc:MGI:1345181]	310.4	269.3	247.47	195.7	255.72
ENSMUSG00000062591	Tubb4a	tubulin, beta 4A class IVA [Source:MGI Symbol;Acc:MGI:107848]	263.47	262.88	227.64	268.4	255.6
ENSMUSG00000004364	Cul3	cullin 3 [Source:MGI Symbol;Acc:MGI:1347360]	249.28	211.12	264.64	297.07	255.53
ENSMUSG00000026878	Rab14	RAB14, member RAS oncogene family [Source:MGI Symbol;Acc:MGI:1915615]	204.12	257.51	274.88	285.26	255.44
ENSMUSG00000005683	Cs	citrate synthase [Source:MGI Symbol;Acc:MGI:88529]	255.42	266.02	255.89	242.84	255.04
ENSMUSG00000031447	Lamp1	lysosomal-associated membrane protein 1 [Source:MGI Symbol;Acc:MGI:96745]	328.01	231.3	248.8	211.64	254.94
ENSMUSG00000026991	Pkp4	plakophilin 4 [Source:MGI Symbol;Acc:MGI:109281]	328.96	252.53	224.89	212.7	254.77
ENSMUSG00000057455	Rit2	Ras-like without CAAX 2 [Source:MGI Symbol;Acc:MGI:108054]	269.06	222.65	293.55	231.75	254.25
ENSMUSG00000022957	Itsn1	intersectin 1 (SH3 domain protein 1A) [Source:MGI Symbol;Acc:MGI:1338069]	225.13	287.12	227.72	273.51	253.37
ENSMUSG00000027200	Sema6d	sema domain, transmembrane domain (TM), and cytoplasmic domain, (semaphorin) 6D [Source:MGI Symbol;Acc:MGI:2387661]	274.11	227.1	218.81	291.76	252.95
ENSMUSG00000027288	Zfp106	zinc finger protein 106 [Source:MGI Symbol;Acc:MGI:1270153]	281.75	244.14	206.89	278.42	252.8
ENSMUSG00000051853	Arf3	ADP-ribosylation factor 3 [Source:MGI Symbol;Acc:MGI:99432]	231.54	308.74	267.14	203.34	252.69
ENSMUSG00000039943	Plcb4	phospholipase C, beta 4 [Source:MGI Symbol;Acc:MGI:107464]	294.17	216.23	223.72	276.63	252.69
ENSMUSG00000024294	Mib1	mindbomb E3 ubiquitin protein ligase 1 [Source:MGI Symbol;Acc:MGI:2443157]	241.91	201.81	307.46	259.17	252.59
ENSMUSG00000098202	B830012L14Rik	RIKEN cDNA B830012L14 gene [Source:MGI Symbol;Acc:MGI:2443332]	219.67	224.09	271.22	294.95	252.48
ENSMUSG00000040722	Scamp5	secretory carrier membrane protein 5 [Source:MGI Symbol;Acc:MGI:1928948]	224.31	268.38	258.05	258.9	252.41
ENSMUSG00000052707	Tnrc6a	trinucleotide repeat containing 6a [Source:MGI Symbol;Acc:MGI:2385292]	267.15	254.23	267.72	220.53	252.41
ENSMUSG00000057406	Nsd2	nuclear receptor binding SET domain protein 2 [Source:MGI Symbol;Acc:MGI:1276574]	255.15	219.5	217.89	316.39	252.23
ENSMUSG00000025020	Slit1	slit guidance ligand 1 [Source:MGI Symbol;Acc:MGI:1315203]	199.2	298.13	250.3	261.09	252.18
ENSMUSG00000032437	Stt3b	STT3, subunit of the oligosaccharyltransferase complex, homolog B (S. cerevisiae) [Source:MGI Symbol;Acc:MGI:1915542]	206.71	257.64	291.8	252.46	252.15
ENSMUSG00000021700	Rab3c	RAB3C, member RAS oncogene family [Source:MGI Symbol;Acc:MGI:1914545]	245.46	215.96	245.14	301.46	252
ENSMUSG00000032011	Thy1	thymus cell antigen 1, theta [Source:MGI Symbol;Acc:MGI:98747]	234.13	294.07	267.14	212.17	251.88
ENSMUSG00000021313	Ryr2	ryanodine receptor 2, cardiac [Source:MGI Symbol;Acc:MGI:99685]	269.06	234.05	249.72	252.53	251.34
ENSMUSG00000037706	Cd81	CD81 antigen [Source:MGI Symbol;Acc:MGI:1096398]	241.09	263.14	222.31	278.55	251.27
ENSMUSG00000038112	AW551984	expressed sequence AW551984 [Source:MGI Symbol;Acc:MGI:2143322]	295.94	222.91	210.89	273.97	250.93
ENSMUSG00000028937	Acot7	acyl-CoA thioesterase 7 [Source:MGI Symbol;Acc:MGI:1917275]	248.46	268.78	264.3	222.06	250.9
ENSMUSG00000037608	Bclaf1	BCL2-associated transcription factor 1 [Source:MGI Symbol;Acc:MGI:1917580]	208.21	235.75	252.55	305.97	250.62
ENSMUSG00000047842	Diras2	DIRAS family, GTP-binding RAS-like 2 [Source:MGI Symbol;Acc:MGI:1915453]	270.97	257.9	221.14	252.4	250.6
ENSMUSG00000100241	Slc18a3	solute carrier family 18 (vesicular monoamine), member 3 [Source:MGI Symbol;Acc:MGI:1101061]	267.43	270.22	236.89	227.7	250.56
ENSMUSG00000068735	Trp53i11	transformation related protein 53 inducible protein 11 [Source:MGI Symbol;Acc:MGI:2670995]	242.05	251.22	280.22	228.63	250.53
ENSMUSG00000024897	Apba1	amyloid beta (A4) precursor protein binding, family A, member 1 [Source:MGI Symbol;Acc:MGI:1860297]	243.68	254.36	238.56	265.14	250.44
ENSMUSG00000037032	Apbb1	amyloid beta (A4) precursor protein-binding, family B, member 1 [Source:MGI Symbol;Acc:MGI:107765]	261.56	178.22	265.3	295.61	250.17
ENSMUSG00000089774	Slc5a3	solute carrier family 5 (inositol transporters), member 3 [Source:MGI Symbol;Acc:MGI:1858226]	281.62	220.55	256.47	240.78	249.85
ENSMUSG00000039347	Atp6v0e2	ATPase, H+ transporting, lysosomal V0 subunit E2 [Source:MGI Symbol;Acc:MGI:1923502]	219.94	312.68	257.89	208.85	249.84
ENSMUSG00000032827	Ppp1r9a	protein phosphatase 1, regulatory subunit 9A [Source:MGI Symbol;Acc:MGI:2442401]	197.98	292.36	260.72	247.62	249.67
ENSMUSG00000021719	Rgs7bp	regulator of G-protein signalling 7 binding protein [Source:MGI Symbol;Acc:MGI:106334]	282.43	191.85	253.97	267.8	249.01
ENSMUSG00000027312	Atrn	attractin [Source:MGI Symbol;Acc:MGI:1341628]	259.38	221.07	249.72	264.35	248.63
ENSMUSG00000031227	Magee1	MAGE family member E1 [Source:MGI Symbol;Acc:MGI:2148149]	234.54	264.19	252.3	242.24	248.32
ENSMUSG00000025613	Cct8	chaperonin containing Tcp1, subunit 8 (theta) [Source:MGI Symbol;Acc:MGI:107183]	323.64	193.16	201.64	274.64	248.27
ENSMUSG00000089617	Scarna10	small Cajal body-specific RNA 10 [Source:MGI Symbol;Acc:MGI:3819482]	206.16	256.06	280.8	248.61	247.91
ENSMUSG00000099587	Gm28967	predicted gene 28967 [Source:MGI Symbol;Acc:MGI:5579673]	206.16	256.06	280.8	248.61	247.91
ENSMUSG00000022565	Plec	plectin [Source:MGI Symbol;Acc:MGI:1277961]	271.52	277.56	233.14	208.65	247.72
ENSMUSG00000047879	Usp14	ubiquitin specific peptidase 14 [Source:MGI Symbol;Acc:MGI:1928898]	246.96	197.62	222.56	323.23	247.59
ENSMUSG00000035236	Scai	suppressor of cancer cell invasion [Source:MGI Symbol;Acc:MGI:2443716]	300.99	242.96	177.81	268.46	247.56
ENSMUSG00000010277	2610507B11Rik	RIKEN cDNA 2610507B11 gene [Source:MGI Symbol;Acc:MGI:1919753]	222.81	250.82	326.88	189.53	247.51
ENSMUSG00000028172	Tacr3	tachykinin receptor 3 [Source:MGI Symbol;Acc:MGI:892968]	354.07	230.38	196.56	208.18	247.3
ENSMUSG00000034912	Mdga2	MAM domain containing glycosylphosphatidylinositol anchor 2 [Source:MGI Symbol;Acc:MGI:2444706]	264.83	215.83	220.31	284.73	246.42
ENSMUSG00000028804	Csmd2	CUB and Sushi multiple domains 2 [Source:MGI Symbol;Acc:MGI:2386401]	247.64	264.06	229.72	242.31	245.93
ENSMUSG00000021314	Amph	amphiphysin [Source:MGI Symbol;Acc:MGI:103574]	248.6	256.46	243.89	232.08	245.26
ENSMUSG00000062604	Srpk2	serine/arginine-rich protein specific kinase 2 [Source:MGI Symbol;Acc:MGI:1201408]	277.8	258.42	216.47	227.7	245.1
ENSMUSG00000049281	Scn3b	sodium channel, voltage-gated, type III, beta [Source:MGI Symbol;Acc:MGI:1918882]	253.92	245.32	229.47	249.41	244.53
ENSMUSG00000026202	Tuba4a	tubulin, alpha 4A [Source:MGI Symbol;Acc:MGI:1095410]	219.81	249.38	259.39	249.28	244.46
ENSMUSG00000032883	Acsl3	acyl-CoA synthetase long-chain family member 3 [Source:MGI Symbol;Acc:MGI:1921455]	310.81	205.87	241.89	216.95	243.88
ENSMUSG00000039361	Picalm	phosphatidylinositol binding clathrin assembly protein [Source:MGI Symbol;Acc:MGI:2385902]	273.02	218.19	221.97	261.96	243.79
ENSMUSG00000117694	Snhg4	small nucleolar RNA host gene 4 [Source:MGI Symbol;Acc:MGI:4937091]	255.96	231.3	227.56	259.77	243.65
ENSMUSG00000042751	Nmnat2	nicotinamide nucleotide adenylyltransferase 2 [Source:MGI Symbol;Acc:MGI:2444155]	280.39	244.4	222.06	227.3	243.54
ENSMUSG00000040687	Madd	MAP-kinase activating death domain [Source:MGI Symbol;Acc:MGI:2444672]	242.46	242.17	261.3	225.91	242.96
ENSMUSG00000028180	Zranb2	zinc finger, RAN-binding domain containing 2 [Source:MGI Symbol;Acc:MGI:1858211]	253.92	222.12	268.63	226.97	242.91
ENSMUSG00000034926	Dhcr24	24-dehydrocholesterol reductase [Source:MGI Symbol;Acc:MGI:1922004]	258.28	233.52	240.22	239.45	242.87
ENSMUSG00000053192	Mllt11	myeloid/lymphoid or mixed-lineage leukemia; translocated to, 11 [Source:MGI Symbol;Acc:MGI:1929671]	214.49	282.27	229.89	244.43	242.77
ENSMUSG00000027692	Tnik	TRAF2 and NCK interacting kinase [Source:MGI Symbol;Acc:MGI:1916264]	199.89	265.11	209.39	296.68	242.77
ENSMUSG00000037234	Hook3	hook microtubule tethering protein 3 [Source:MGI Symbol;Acc:MGI:2443554]	211.48	252	248.72	258.7	242.73
ENSMUSG00000027012	Dync1i2	dynein cytoplasmic 1 intermediate chain 2 [Source:MGI Symbol;Acc:MGI:107750]	217.62	257.9	227.89	266.4	242.45
ENSMUSG00000030096	Slc6a6	solute carrier family 6 (neurotransmitter transporter, taurine), member 6 [Source:MGI Symbol;Acc:MGI:98488]	219.81	253.18	213.06	280.88	241.73
ENSMUSG00000022822	Abcc5	ATP-binding cassette, sub-family C (CFTR/MRP), member 5 [Source:MGI Symbol;Acc:MGI:1351644]	236.59	231.43	238.81	258.9	241.43
ENSMUSG00000029120	Ppp2r2c	protein phosphatase 2, regulatory subunit B, gamma [Source:MGI Symbol;Acc:MGI:2442660]	292.53	251.22	205.31	216.61	241.42
ENSMUSG00000058655	Eif4b	eukaryotic translation initiation factor 4B [Source:MGI Symbol;Acc:MGI:95304]	253.24	234.83	222.56	254.59	241.3
ENSMUSG00000116358	Gm49450	predicted gene, 49450 [Source:MGI Symbol;Acc:MGI:6155101]	273.97	245.97	234.56	206.26	240.19
ENSMUSG00000033007	Asic4	acid-sensing (proton-gated) ion channel family member 4 [Source:MGI Symbol;Acc:MGI:2652846]	273.29	230.25	244.3	211.5	239.84
ENSMUSG00000035437	Rabgap1	RAB GTPase activating protein 1 [Source:MGI Symbol;Acc:MGI:2385139]	254.46	190.67	226.47	285.19	239.2
ENSMUSG00000029108	Pcdh7	protocadherin 7 [Source:MGI Symbol;Acc:MGI:1860487]	220.49	184.91	232.14	319.05	239.15
ENSMUSG00000040481	Bptf	bromodomain PHD finger transcription factor [Source:MGI Symbol;Acc:MGI:2444008]	253.1	242.44	206.48	252.4	238.6
ENSMUSG00000022463	Srebf2	sterol regulatory element binding factor 2 [Source:MGI Symbol;Acc:MGI:107585]	258.01	262.35	205.64	227.57	238.39
ENSMUSG00000029030	Tprgl	transformation related protein 63 regulated like [Source:MGI Symbol;Acc:MGI:1915058]	224.31	200.37	266.3	257.38	237.09
ENSMUSG00000034021	Pds5b	PDS5 cohesin associated factor B [Source:MGI Symbol;Acc:MGI:2140945]	336.46	190.41	201.23	220	237.03
ENSMUSG00000032570	Atp2c1	ATPase, Ca++-sequestering [Source:MGI Symbol;Acc:MGI:1889008]	173.83	200.5	286.63	287.12	237.02
ENSMUSG00000031532	Saraf	store-operated calcium entry-associated regulatory factor [Source:MGI Symbol;Acc:MGI:1915137]	206.3	271.79	219.81	248.68	236.64
ENSMUSG00000019210	Atp6v1e1	ATPase, H+ transporting, lysosomal V1 subunit E1 [Source:MGI Symbol;Acc:MGI:894326]	244.78	216.75	226.56	257.97	236.51
ENSMUSG00000024661	Fth1	ferritin heavy polypeptide 1 [Source:MGI Symbol;Acc:MGI:95588]	244.23	264.84	260.72	172.6	235.6
ENSMUSG00000045613	Chrm2	cholinergic receptor, muscarinic 2, cardiac [Source:MGI Symbol;Acc:MGI:88397]	272.61	245.97	212.81	210.97	235.59
ENSMUSG00000025104	Hdgfl3	HDGF like 3 [Source:MGI Symbol;Acc:MGI:1352760]	242.46	210.07	224.31	264.74	235.39
ENSMUSG00000033597	Caskin1	CASK interacting protein 1 [Source:MGI Symbol;Acc:MGI:2442952]	260.6	214.13	207.39	258.44	235.14
ENSMUSG00000033061	Resp18	regulated endocrine-specific protein 18 [Source:MGI Symbol;Acc:MGI:1098222]	246.55	233	237.22	223.32	235.02
ENSMUSG00000068039	Tcp1	t-complex protein 1 [Source:MGI Symbol;Acc:MGI:98535]	202.21	234.05	218.06	285.26	234.89
ENSMUSG00000003411	Rab3b	RAB3B, member RAS oncogene family [Source:MGI Symbol;Acc:MGI:1917158]	231.68	214	235.06	258.04	234.69
ENSMUSG00000034403	Pja1	praja ring finger ubiquitin ligase 1 [Source:MGI Symbol;Acc:MGI:1101765]	239.73	231.56	215.22	251.4	234.48
ENSMUSG00000039318	Rab3gap2	RAB3 GTPase activating protein subunit 2 [Source:MGI Symbol;Acc:MGI:1916043]	298.12	201.02	211.97	225.71	234.21
ENSMUSG00000022456	Septin3	septin 3 [Source:MGI Symbol;Acc:MGI:1345148]	224.31	291.32	200.14	219.87	233.91
ENSMUSG00000026150	Mff	mitochondrial fission factor [Source:MGI Symbol;Acc:MGI:1922984]	251.73	197.36	220.47	264.61	233.54
ENSMUSG00000026782	Abi2	abl interactor 2 [Source:MGI Symbol;Acc:MGI:106913]	232.09	207.71	216.81	276.89	233.37
ENSMUSG00000069769	Msi2	musashi RNA-binding protein 2 [Source:MGI Symbol;Acc:MGI:1923876]	257.33	230.77	258.8	186.41	233.33
ENSMUSG00000020496	Rnf187	ring finger protein 187 [Source:MGI Symbol;Acc:MGI:1914224]	248.32	229.07	269.22	186.08	233.17
ENSMUSG00000063524	Eno1	enolase 1, alpha non-neuron [Source:MGI Symbol;Acc:MGI:95393]	242.87	245.19	218.39	226.24	233.17
ENSMUSG00000024581	Napg	N-ethylmaleimide sensitive fusion protein attachment protein gamma [Source:MGI Symbol;Acc:MGI:104561]	242.32	187.66	252.05	250.07	233.03
ENSMUSG00000063870	Chd4	chromodomain helicase DNA binding protein 4 [Source:MGI Symbol;Acc:MGI:1344380]	188.02	290.4	247.39	206.19	233
ENSMUSG00000048978	Nrsn1	neurensin 1 [Source:MGI Symbol;Acc:MGI:894662]	304.81	200.76	208.31	218.08	232.99
ENSMUSG00000035247	Hectd1	HECT domain E3 ubiquitin protein ligase 1 [Source:MGI Symbol;Acc:MGI:2384768]	231.81	249.77	236.47	213.76	232.96
ENSMUSG00000029152	Ociad1	OCIA domain containing 1 [Source:MGI Symbol;Acc:MGI:1915345]	258.42	212.29	215.89	244.43	232.76
ENSMUSG00000029020	Mfn2	mitofusin 2 [Source:MGI Symbol;Acc:MGI:2442230]	212.85	251.08	231.31	235.73	232.74
ENSMUSG00000037685	Atp8a1	ATPase, aminophospholipid transporter (APLT), class I, type 8A, member 1 [Source:MGI Symbol;Acc:MGI:1330848]	228.68	210.59	224.81	265.81	232.47
ENSMUSG00000047036	Zfp445	zinc finger protein 445 [Source:MGI Symbol;Acc:MGI:2143340]	197.43	212.03	235.64	284.66	232.44
ENSMUSG00000025410	Dctn2	dynactin 2 [Source:MGI Symbol;Acc:MGI:107733]	231	269.96	202.64	225.51	232.28
ENSMUSG00000023915	Tnfrsf21	tumor necrosis factor receptor superfamily, member 21 [Source:MGI Symbol;Acc:MGI:2151075]	199.61	263.27	206.98	259.1	232.24
ENSMUSG00000036752	Tubb4b	tubulin, beta 4B class IVB [Source:MGI Symbol;Acc:MGI:1915472]	200.16	215.96	246.05	266.67	232.21
ENSMUSG00000075376	Rc3h2	ring finger and CCCH-type zinc finger domains 2 [Source:MGI Symbol;Acc:MGI:2442789]	280.93	179.66	208.23	259.37	232.05
ENSMUSG00000041020	Map7d2	MAP7 domain containing 2 [Source:MGI Symbol;Acc:MGI:1917474]	245.73	262.75	216.14	203.47	232.02
ENSMUSG00000024122	Pdpk1	3-phosphoinositide dependent protein kinase 1 [Source:MGI Symbol;Acc:MGI:1338068]	250.51	192.77	237.47	246.09	231.71
ENSMUSG00000033671	Cep350	centrosomal protein 350 [Source:MGI Symbol;Acc:MGI:1921331]	223.08	187.4	223.56	292.49	231.63
ENSMUSG00000030557	Mef2a	myocyte enhancer factor 2A [Source:MGI Symbol;Acc:MGI:99532]	218.44	231.3	226.31	249.54	231.4
ENSMUSG00000036591	Arhgap21	Rho GTPase activating protein 21 [Source:MGI Symbol;Acc:MGI:1918685]	217.76	260.65	214.89	231.62	231.23
ENSMUSG00000030683	Sez6l2	seizure related 6 homolog like 2 [Source:MGI Symbol;Acc:MGI:2385295]	250.37	246.5	192.73	235	231.15
ENSMUSG00000020580	Rock2	Rho-associated coiled-coil containing protein kinase 2 [Source:MGI Symbol;Acc:MGI:107926]	201.8	242.44	179.48	297.6	230.33
ENSMUSG00000028452	Vcp	valosin containing protein [Source:MGI Symbol;Acc:MGI:99919]	240.82	225.4	222.14	231.55	229.98
ENSMUSG00000056258	Kcnq3	potassium voltage-gated channel, subfamily Q, member 3 [Source:MGI Symbol;Acc:MGI:1336181]	241.64	181.37	256.14	240.45	229.9
ENSMUSG00000033910	Gucy1a1	guanylate cyclase 1, soluble, alpha 1 [Source:MGI Symbol;Acc:MGI:1926562]	223.76	221.07	215.39	257.51	229.43
ENSMUSG00000020189	Osbpl8	oxysterol binding protein-like 8 [Source:MGI Symbol;Acc:MGI:2443807]	255.15	188.84	213.89	259.83	229.43
ENSMUSG00000029461	Fam168a	family with sequence similarity 168, member A [Source:MGI Symbol;Acc:MGI:2442372]	236.45	225.01	235.97	219.67	229.28
ENSMUSG00000026959	Grin1	glutamate receptor, ionotropic, NMDA1 (zeta 1) [Source:MGI Symbol;Acc:MGI:95819]	223.9	228.02	263.89	196.96	228.19
ENSMUSG00000041670	Rims1	regulating synaptic membrane exocytosis 1 [Source:MGI Symbol;Acc:MGI:2152971]	200.43	223.3	250.14	238.85	228.18
ENSMUSG00000005312	Ubqln1	ubiquilin 1 [Source:MGI Symbol;Acc:MGI:1860276]	197.57	190.54	225.89	298.53	228.13
ENSMUSG00000037416	Dmxl1	Dmx-like 1 [Source:MGI Symbol;Acc:MGI:2443926]	267.7	151.62	226.72	266.47	228.13
ENSMUSG00000040811	Eml2	echinoderm microtubule associated protein like 2 [Source:MGI Symbol;Acc:MGI:1919455]	251.73	264.71	218.81	173.13	227.1
ENSMUSG00000051527	Usp29	ubiquitin specific peptidase 29 [Source:MGI Symbol;Acc:MGI:1888998]	231.4	210.85	211.56	254.39	227.05
ENSMUSG00000037351	Actr1b	ARP1 actin-related protein 1B, centractin beta [Source:MGI Symbol;Acc:MGI:1917446]	280.25	216.62	201.73	206.99	226.4
ENSMUSG00000024277	Mapre2	microtubule-associated protein, RP/EB family, member 2 [Source:MGI Symbol;Acc:MGI:106271]	266.61	215.57	229.89	193.05	226.28
ENSMUSG00000022205	Sub1	SUB1 homolog, transcriptional regulator [Source:MGI Symbol;Acc:MGI:104811]	212.17	213.21	235.39	242.97	225.93
ENSMUSG00000040423	Rc3h1	RING CCCH (C3H) domains 1 [Source:MGI Symbol;Acc:MGI:2685397]	293.21	211.25	200.31	198.36	225.78
ENSMUSG00000064302	Clasp1	CLIP associating protein 1 [Source:MGI Symbol;Acc:MGI:1923957]	266.74	229.46	204.98	201.68	225.71
ENSMUSG00000035133	Arhgap5	Rho GTPase activating protein 5 [Source:MGI Symbol;Acc:MGI:1332637]	255.28	182.68	224.22	239.98	225.54
ENSMUSG00000096225	Lhx8	LIM homeobox protein 8 [Source:MGI Symbol;Acc:MGI:1096343]	184.88	227.1	228.56	260.23	225.19
ENSMUSG00000060681	Slc9a6	solute carrier family 9 (sodium/hydrogen exchanger), member 6 [Source:MGI Symbol;Acc:MGI:2443511]	250.64	173.37	251.05	225.31	225.1
ENSMUSG00000037940	Inpp4b	inositol polyphosphate-4-phosphatase, type II [Source:MGI Symbol;Acc:MGI:2158925]	206.44	208.49	208.23	275.43	224.65
ENSMUSG00000056537	Rlim	ring finger protein, LIM domain interacting [Source:MGI Symbol;Acc:MGI:1342291]	193.47	186.35	234.47	283.4	224.42
ENSMUSG00000026623	Lpgat1	lysophosphatidylglycerol acyltransferase 1 [Source:MGI Symbol;Acc:MGI:2446186]	186.52	204.3	227.81	278.88	224.38
ENSMUSG00000031924	Cyb5b	cytochrome b5 type B [Source:MGI Symbol;Acc:MGI:1913677]	164	235.62	232.31	265.34	224.32
ENSMUSG00000027634	Ndrg3	N-myc downstream regulated gene 3 [Source:MGI Symbol;Acc:MGI:1352499]	234.82	218.19	193.81	250.34	224.29
ENSMUSG00000028530	Jak1	Janus kinase 1 [Source:MGI Symbol;Acc:MGI:96628]	271.25	147.82	240.55	237.06	224.17
ENSMUSG00000029309	Sparcl1	SPARC-like 1 [Source:MGI Symbol;Acc:MGI:108110]	232.36	199.45	243.64	221.13	224.14
ENSMUSG00000003814	Calr	calreticulin [Source:MGI Symbol;Acc:MGI:88252]	253.24	207.18	248.89	186.61	223.98
ENSMUSG00000055407	Map6	microtubule-associated protein 6 [Source:MGI Symbol;Acc:MGI:1201690]	195.93	229.07	253.97	216.08	223.76
ENSMUSG00000021282	Eif5	eukaryotic translation initiation factor 5 [Source:MGI Symbol;Acc:MGI:95309]	191.56	198.01	275.88	228.63	223.52
ENSMUSG00000033615	Cplx1	complexin 1 [Source:MGI Symbol;Acc:MGI:104727]	230.59	256.46	237.72	168.88	223.41
ENSMUSG00000027677	Ttc14	tetratricopeptide repeat domain 14 [Source:MGI Symbol;Acc:MGI:1914370]	243.82	220.55	178.23	250.21	223.2
ENSMUSG00000036707	Cab39	calcium binding protein 39 [Source:MGI Symbol;Acc:MGI:107438]	164.68	231.95	241.8	252.86	222.83
ENSMUSG00000032594	Ip6k1	inositol hexaphosphate kinase 1 [Source:MGI Symbol;Acc:MGI:1351633]	220.08	208.63	224.31	238.06	222.77
ENSMUSG00000031824	6430548M08Rik	RIKEN cDNA 6430548M08 gene [Source:MGI Symbol;Acc:MGI:2443793]	211.89	202.07	257.72	219.34	222.76
ENSMUSG00000054942	Miga1	mitoguardin 1 [Source:MGI Symbol;Acc:MGI:1924567]	195.38	202.2	254.47	238.26	222.58
ENSMUSG00000071753	Cdr1os	cerebellar degeneration related antigen 1, opposite strand [Source:MGI Symbol;Acc:MGI:5637821]	172.74	163.02	193.64	359.81	222.3
ENSMUSG00000033793	Atp6v1h	ATPase, H+ transporting, lysosomal V1 subunit H [Source:MGI Symbol;Acc:MGI:1914864]	297.31	171.28	243.47	176.39	222.11
ENSMUSG00000075590	Nrbp2	nuclear receptor binding protein 2 [Source:MGI Symbol;Acc:MGI:2385017]	174.1	268.91	212.22	232.95	222.04
ENSMUSG00000030774	Pak1	p21 (RAC1) activated kinase 1 [Source:MGI Symbol;Acc:MGI:1339975]	185.29	242.44	235.39	224.98	222.02
ENSMUSG00000026434	Nucks1	nuclear casein kinase and cyclin-dependent kinase substrate 1 [Source:MGI Symbol;Acc:MGI:1934811]	195.93	244.27	239.06	208.58	221.96
ENSMUSG00000048249	Crebrf	CREB3 regulatory factor [Source:MGI Symbol;Acc:MGI:1924378]	245.46	240.34	224.31	175.85	221.49
ENSMUSG00000020255	Nopchap1	NOP protein chaperone 1 [Source:MGI Symbol;Acc:MGI:106381]	231.68	213.08	232.39	207.98	221.28
ENSMUSG00000021669	Cert1	ceramide transporter 1 [Source:MGI Symbol;Acc:MGI:1915268]	305.77	192.24	174.48	211.3	220.95
ENSMUSG00000027823	Gmps	guanine monophosphate synthetase [Source:MGI Symbol;Acc:MGI:2448526]	143.67	193.29	280.3	265.81	220.77
ENSMUSG00000073725	Lmbrd1	LMBR1 domain containing 1 [Source:MGI Symbol;Acc:MGI:1915671]	220.76	206.79	205.98	249.41	220.73
ENSMUSG00000027104	Atf2	activating transcription factor 2 [Source:MGI Symbol;Acc:MGI:109349]	212.99	199.71	256.55	213.63	220.72
ENSMUSG00000017639	Rab11fip4	RAB11 family interacting protein 4 (class II) [Source:MGI Symbol;Acc:MGI:2442920]	200.71	239.81	238.47	203.27	220.57
ENSMUSG00000020361	Hspa4	heat shock protein 4 [Source:MGI Symbol;Acc:MGI:1342292]	229.09	187.27	275.88	189.86	220.52
ENSMUSG00000022841	Ap2m1	adaptor-related protein complex 2, mu 1 subunit [Source:MGI Symbol;Acc:MGI:1298405]	226.63	193.95	261.47	199.42	220.37
ENSMUSG00000060279	Ap2a1	adaptor-related protein complex 2, alpha 1 subunit [Source:MGI Symbol;Acc:MGI:101921]	228.95	237.85	225.81	187.87	220.12
ENSMUSG00000035653	Lrfn5	leucine rich repeat and fibronectin type III domain containing 5 [Source:MGI Symbol;Acc:MGI:2144814]	237.27	191.59	202.14	249.34	220.09
ENSMUSG00000059495	Arhgef12	Rho guanine nucleotide exchange factor (GEF) 12 [Source:MGI Symbol;Acc:MGI:1916882]	213.26	202.2	277.47	187.14	220.02
ENSMUSG00000025190	Got1	glutamic-oxaloacetic transaminase 1, soluble [Source:MGI Symbol;Acc:MGI:95791]	185.15	225.14	265.14	204.13	219.89
ENSMUSG00000055447	Cd47	CD47 antigen (Rh-related antigen, integrin-associated signal transducer) [Source:MGI Symbol;Acc:MGI:96617]	236.86	179.8	259.47	203.34	219.87
ENSMUSG00000029840	Mtpn	myotrophin [Source:MGI Symbol;Acc:MGI:99445]	251.73	224.88	207.89	194.44	219.74
ENSMUSG00000030105	Arl8b	ADP-ribosylation factor-like 8B [Source:MGI Symbol;Acc:MGI:1914416]	167.14	192.11	224.22	294.02	219.37
ENSMUSG00000068740	Celsr2	cadherin, EGF LAG seven-pass G-type receptor 2 [Source:MGI Symbol;Acc:MGI:1858235]	189.24	233.39	219.31	235.34	219.32
ENSMUSG00000029571	Tmem106b	transmembrane protein 106B [Source:MGI Symbol;Acc:MGI:1919150]	230.45	205.48	191.39	248.94	219.07
ENSMUSG00000102697	Pcdhac2	protocadherin alpha subfamily C, 2 [Source:MGI Symbol;Acc:MGI:1891443]	181.6	204.96	245.8	243.63	219
ENSMUSG00000025907	Rb1cc1	RB1-inducible coiled-coil 1 [Source:MGI Symbol;Acc:MGI:1341850]	209.71	214.13	191.56	260.16	218.89
ENSMUSG00000032324	Tspan3	tetraspanin 3 [Source:MGI Symbol;Acc:MGI:1928098]	233.86	224.09	198.39	219.14	218.87
ENSMUSG00000053024	Cntn2	contactin 2 [Source:MGI Symbol;Acc:MGI:104518]	234.27	246.37	215.81	178.31	218.69
ENSMUSG00000019132	BC005537	cDNA sequence BC005537 [Source:MGI Symbol;Acc:MGI:2441726]	249.42	208.76	209.81	203.34	217.83
ENSMUSG00000068747	Sort1	sortilin 1 [Source:MGI Symbol;Acc:MGI:1338015]	183.38	256.46	207.06	223.65	217.64
ENSMUSG00000050711	Scg2	secretogranin II [Source:MGI Symbol;Acc:MGI:103033]	226.49	221.07	222.39	199.55	217.38
ENSMUSG00000018800	Abca5	ATP-binding cassette, sub-family A (ABC1), member 5 [Source:MGI Symbol;Acc:MGI:2386607]	266.47	175.47	220.72	205.2	216.97
ENSMUSG00000031960	Aars	alanyl-tRNA synthetase [Source:MGI Symbol;Acc:MGI:2384560]	237.27	216.88	216.56	196.77	216.87
ENSMUSG00000023032	Slc4a8	solute carrier family 4 (anion exchanger), member 8 [Source:MGI Symbol;Acc:MGI:1928745]	217.76	197.09	212.31	240.18	216.84
ENSMUSG00000041936	Agrn	agrin [Source:MGI Symbol;Acc:MGI:87961]	273.02	229.46	202.39	161.98	216.71
ENSMUSG00000022263	Trio	triple functional domain (PTPRF interacting) [Source:MGI Symbol;Acc:MGI:1927230]	255.83	179.14	207.73	223.78	216.62
ENSMUSG00000024393	Prrc2a	proline-rich coiled-coil 2A [Source:MGI Symbol;Acc:MGI:1915467]	240.68	238.9	219.06	167.36	216.5
ENSMUSG00000039686	Zer1	zyg-11 related, cell cycle regulator [Source:MGI Symbol;Acc:MGI:2442511]	255.28	223.56	185.89	200.82	216.39
ENSMUSG00000031592	Pcm1	pericentriolar material 1 [Source:MGI Symbol;Acc:MGI:1277958]	268.65	209.41	173.31	214.09	216.37
ENSMUSG00000024130	Abca3	ATP-binding cassette, sub-family A (ABC1), member 3 [Source:MGI Symbol;Acc:MGI:1351617]	184.33	261.57	205.06	213.89	216.21
ENSMUSG00000024241	Sos1	SOS Ras/Rac guanine nucleotide exchange factor 1 [Source:MGI Symbol;Acc:MGI:98354]	218.31	191.98	228.89	224.91	216.02
ENSMUSG00000003847	Nfat5	nuclear factor of activated T cells 5 [Source:MGI Symbol;Acc:MGI:1859333]	195.38	219.5	174.23	274.77	215.97
ENSMUSG00000073664	Nbeal1	neurobeachin like 1 [Source:MGI Symbol;Acc:MGI:2444343]	220.49	189.23	231.31	222.52	215.89
ENSMUSG00000031176	Dynlt3	dynein light chain Tctex-type 3 [Source:MGI Symbol;Acc:MGI:1914367]	257.33	179.53	210.23	216.02	215.78
ENSMUSG00000033629	Hacd3	3-hydroxyacyl-CoA dehydratase 3 [Source:MGI Symbol;Acc:MGI:1889341]	223.35	197.36	194.14	248.21	215.77
ENSMUSG00000027499	Pkia	protein kinase inhibitor, alpha [Source:MGI Symbol;Acc:MGI:104747]	148.04	186.22	284.22	244.36	215.71
ENSMUSG00000032580	Rbm5	RNA binding motif protein 5 [Source:MGI Symbol;Acc:MGI:1933204]	183.65	257.37	217.64	203.74	215.6
ENSMUSG00000041236	Vps41	VPS41 HOPS complex subunit [Source:MGI Symbol;Acc:MGI:1929215]	235.91	180.06	266.05	179.31	215.33
ENSMUSG00000018395	Kif3a	kinesin family member 3A [Source:MGI Symbol;Acc:MGI:107689]	261.83	163.68	215.06	219.2	214.94
ENSMUSG00000062444	Ap3b2	adaptor-related protein complex 3, beta 2 subunit [Source:MGI Symbol;Acc:MGI:1100869]	193.75	185.95	261.89	217.48	214.77
ENSMUSG00000024587	Nars	asparaginyl-tRNA synthetase [Source:MGI Symbol;Acc:MGI:1917473]	208.76	185.82	233.14	229.96	214.42
ENSMUSG00000034088	Hdlbp	high density lipoprotein (HDL) binding protein [Source:MGI Symbol;Acc:MGI:99256]	244.23	191.33	250.22	171.41	214.3
ENSMUSG00000036377	Cracd	capping protein inhibiting regulator of actin [Source:MGI Symbol;Acc:MGI:2444817]	206.16	242.57	192.56	215.15	214.11
ENSMUSG00000042216	Sgsm1	small G protein signaling modulator 1 [Source:MGI Symbol;Acc:MGI:107320]	270.97	212.16	198.64	173.6	213.84
ENSMUSG00000027706	Sec62	SEC62 homolog (S. cerevisiae) [Source:MGI Symbol;Acc:MGI:1916526]	272.2	199.85	180.4	202.67	213.78
ENSMUSG00000068036	Afdn	afadin, adherens junction formation factor [Source:MGI Symbol;Acc:MGI:1314653]	203.57	208.63	216.64	225.98	213.7
ENSMUSG00000004936	Map2k1	mitogen-activated protein kinase kinase 1 [Source:MGI Symbol;Acc:MGI:1346866]	126.07	205.22	248.3	275.17	213.69
ENSMUSG00000029126	Nsg1	neuron specific gene family member 1 [Source:MGI Symbol;Acc:MGI:109149]	218.72	209.54	226.06	200.28	213.65
ENSMUSG00000027010	Slc25a12	solute carrier family 25 (mitochondrial carrier, Aralar), member 12 [Source:MGI Symbol;Acc:MGI:1926080]	209.44	192.24	229.39	223.39	213.61
ENSMUSG00000034243	Golgb1	golgi autoantigen, golgin subfamily b, macrogolgin 1 [Source:MGI Symbol;Acc:MGI:1099447]	248.19	201.94	177.56	225.05	213.18
ENSMUSG00000045763	Basp1	brain abundant, membrane attached signal protein 1 [Source:MGI Symbol;Acc:MGI:1917600]	199.89	254.62	219.39	178.71	213.15
ENSMUSG00000013663	Pten	phosphatase and tensin homolog [Source:MGI Symbol;Acc:MGI:109583]	200.57	212.03	244.47	195.5	213.14
ENSMUSG00000034390	Cmip	c-Maf inducing protein [Source:MGI Symbol;Acc:MGI:1921690]	224.17	221.34	188.23	217.68	212.85
ENSMUSG00000091337	Eid1	EP300 interacting inhibitor of differentiation 1 [Source:MGI Symbol;Acc:MGI:1889651]	223.76	214.13	171.15	241.44	212.62
ENSMUSG00000022186	Oxct1	3-oxoacid CoA transferase 1 [Source:MGI Symbol;Acc:MGI:1914291]	266.74	177.17	186.31	219.67	212.47
ENSMUSG00000033676	Gabrb3	gamma-aminobutyric acid (GABA) A receptor, subunit beta 3 [Source:MGI Symbol;Acc:MGI:95621]	168.91	171.28	259.64	248.94	212.19
ENSMUSG00000030016	Zfp638	zinc finger protein 638 [Source:MGI Symbol;Acc:MGI:1203484]	224.17	205.87	192.73	225.58	212.09
ENSMUSG00000047888	Tnrc6b	trinucleotide repeat containing 6b [Source:MGI Symbol;Acc:MGI:2443730]	235.77	202.86	197.64	210.04	211.58
ENSMUSG00000022043	Trim35	tripartite motif-containing 35 [Source:MGI Symbol;Acc:MGI:1914104]	197.7	232.87	210.48	204.4	211.36
ENSMUSG00000031422	Morf4l2	mortality factor 4 like 2 [Source:MGI Symbol;Acc:MGI:1927167]	241.91	182.15	166.9	253.99	211.24
ENSMUSG00000026277	Stk25	serine/threonine kinase 25 (yeast) [Source:MGI Symbol;Acc:MGI:1891699]	258.83	164.2	224.89	194.64	210.64
ENSMUSG00000036622	Atp13a2	ATPase type 13A2 [Source:MGI Symbol;Acc:MGI:1922022]	206.85	245.58	211.06	178.51	210.5
ENSMUSG00000032076	Cadm1	cell adhesion molecule 1 [Source:MGI Symbol;Acc:MGI:1889272]	223.22	188.05	212.47	216.28	210.01
ENSMUSG00000056486	Chn1	chimerin 1 [Source:MGI Symbol;Acc:MGI:1915674]	155.95	173.11	234.56	273.91	209.38
ENSMUSG00000051855	Mest	mesoderm specific transcript [Source:MGI Symbol;Acc:MGI:96968]	218.72	214	223.47	181.3	209.37
ENSMUSG00000053754	Chd8	chromodomain helicase DNA binding protein 8 [Source:MGI Symbol;Acc:MGI:1915022]	220.22	195.78	216.47	204	209.12
ENSMUSG00000026229	Psmd1	proteasome (prosome, macropain) 26S subunit, non-ATPase, 1 [Source:MGI Symbol;Acc:MGI:1917497]	209.03	207.84	224.22	194.84	208.98
ENSMUSG00000070923	Klhl9	kelch-like 9 [Source:MGI Symbol;Acc:MGI:2180122]	240.68	187.79	201.23	205.66	208.84
ENSMUSG00000048154	Kmt2d	lysine (K)-specific methyltransferase 2D [Source:MGI Symbol;Acc:MGI:2682319]	181.06	289.61	181.31	182.96	208.73
ENSMUSG00000040037	Negr1	neuronal growth regulator 1 [Source:MGI Symbol;Acc:MGI:2444846]	161.55	228.28	191.56	253.53	208.73
ENSMUSG00000026458	Ppfia4	protein tyrosine phosphatase, receptor type, f polypeptide (PTPRF), interacting protein (liprin), alpha 4 [Source:MGI Symbol;Acc:MGI:1915757]	235.77	189.1	226.72	182.96	208.64
ENSMUSG00000091264	Smim13	small integral membrane protein 13 [Source:MGI Symbol;Acc:MGI:2652854]	199.61	206	212.47	216.15	208.56
ENSMUSG00000038084	Opa1	OPA1, mitochondrial dynamin like GTPase [Source:MGI Symbol;Acc:MGI:1921393]	210.53	207.84	168.4	247.15	208.48
ENSMUSG00000033065	Pfkm	phosphofructokinase, muscle [Source:MGI Symbol;Acc:MGI:97548]	222.67	221.07	203.73	185.94	208.35
ENSMUSG00000022536	Glyr1	glyoxylate reductase 1 homolog (Arabidopsis) [Source:MGI Symbol;Acc:MGI:1921272]	190.61	180.32	251.39	209.78	208.02
ENSMUSG00000025369	Smarcc2	SWI/SNF related, matrix associated, actin dependent regulator of chromatin, subfamily c, member 2 [Source:MGI Symbol;Acc:MGI:1915344]	213.8	243.35	194.89	178.97	207.76
ENSMUSG00000047921	Trappc9	trafficking protein particle complex 9 [Source:MGI Symbol;Acc:MGI:1923760]	222.26	169.97	245.47	191.65	207.34
ENSMUSG00000022594	Lynx1	Ly6/neurotoxin 1 [Source:MGI Symbol;Acc:MGI:1345180]	205.07	216.23	197.39	210.18	207.22
ENSMUSG00000093904	Tomm20	translocase of outer mitochondrial membrane 20 [Source:MGI Symbol;Acc:MGI:1915202]	148.72	234.44	220.89	224.51	207.14
ENSMUSG00000040731	Eif4h	eukaryotic translation initiation factor 4H [Source:MGI Symbol;Acc:MGI:1341822]	232.36	242.83	165.31	187.74	207.06
ENSMUSG00000036371	Serbp1	serpine1 mRNA binding protein 1 [Source:MGI Symbol;Acc:MGI:1914120]	159.91	202.73	265.89	198.49	206.75
ENSMUSG00000041263	Rusc1	RUN and SH3 domain containing 1 [Source:MGI Symbol;Acc:MGI:1919546]	216.4	206.27	204.64	199.69	206.75
ENSMUSG00000057182	Scn3a	sodium channel, voltage-gated, type III, alpha [Source:MGI Symbol;Acc:MGI:98249]	243.68	176.52	209.73	195.44	206.34
ENSMUSG00000020777	Acox1	acyl-Coenzyme A oxidase 1, palmitoyl [Source:MGI Symbol;Acc:MGI:1330812]	235.63	207.84	201.98	179.9	206.34
ENSMUSG00000041096	Tspyl2	TSPY-like 2 [Source:MGI Symbol;Acc:MGI:106244]	240.41	202.86	218.31	163.71	206.32
ENSMUSG00000024777	Ppp2r5b	protein phosphatase 2, regulatory subunit B', beta [Source:MGI Symbol;Acc:MGI:2388480]	281.48	190.8	165.73	187.01	206.25
ENSMUSG00000020230	Prmt2	protein arginine N-methyltransferase 2 [Source:MGI Symbol;Acc:MGI:1316652]	265.38	217.54	181.73	160.25	206.22
ENSMUSG00000017781	Pitpna	phosphatidylinositol transfer protein, alpha [Source:MGI Symbol;Acc:MGI:99887]	248.19	166.82	229.31	179.57	205.97
ENSMUSG00000001260	Gabrg1	gamma-aminobutyric acid (GABA) A receptor, subunit gamma 1 [Source:MGI Symbol;Acc:MGI:103156]	220.9	153.06	224.47	225.31	205.94
ENSMUSG00000029472	Anapc5	anaphase-promoting complex subunit 5 [Source:MGI Symbol;Acc:MGI:1929722]	218.72	204.43	173.4	227.04	205.9
ENSMUSG00000022351	Sqle	squalene epoxidase [Source:MGI Symbol;Acc:MGI:109296]	264.29	176	208.73	174.33	205.83
ENSMUSG00000028161	Ppp3ca	protein phosphatase 3, catalytic subunit, alpha isoform [Source:MGI Symbol;Acc:MGI:107164]	195.25	187.92	182.4	256.84	205.6
ENSMUSG00000060240	Cend1	cell cycle exit and neuronal differentiation 1 [Source:MGI Symbol;Acc:MGI:1929898]	203.3	224.88	200.56	191.92	205.16
ENSMUSG00000032009	Sesn3	sestrin 3 [Source:MGI Symbol;Acc:MGI:1922997]	184.61	205.61	189.14	240.58	204.99
ENSMUSG00000034525	Ice1	interactor of little elongation complex ELL subunit 1 [Source:MGI Symbol;Acc:MGI:2385865]	193.06	180.71	250.64	194.31	204.68
ENSMUSG00000009090	Ap1b1	adaptor protein complex AP-1, beta 1 subunit [Source:MGI Symbol;Acc:MGI:1096368]	201.39	209.81	196.98	209.98	204.54
ENSMUSG00000061032	Rrp1	ribosomal RNA processing 1 [Source:MGI Symbol;Acc:MGI:1203500]	179.83	220.29	208.06	208.72	204.22
ENSMUSG00000026113	Inpp4a	inositol polyphosphate-4-phosphatase, type I [Source:MGI Symbol;Acc:MGI:1931123]	197.02	200.24	220.64	198.82	204.18
ENSMUSG00000005103	Wdr1	WD repeat domain 1 [Source:MGI Symbol;Acc:MGI:1337100]	211.48	186.61	190.89	226.04	203.76
ENSMUSG00000004071	Cdip1	cell death inducing Trp53 target 1 [Source:MGI Symbol;Acc:MGI:1913876]	202.89	195	210.06	207.06	203.75
ENSMUSG00000024853	Sf3b2	splicing factor 3b, subunit 2 [Source:MGI Symbol;Acc:MGI:2441856]	237.95	214.78	143.48	218.08	203.57
ENSMUSG00000024811	Tnks2	tankyrase, TRF1-interacting ankyrin-related ADP-ribose polymerase 2 [Source:MGI Symbol;Acc:MGI:1921743]	214.76	199.19	200.31	199.62	203.47
ENSMUSG00000004558	Ndrg2	N-myc downstream regulated gene 2 [Source:MGI Symbol;Acc:MGI:1352498]	196.2	210.59	243.3	163.77	203.47
ENSMUSG00000026721	Rabgap1l	RAB GTPase activating protein 1-like [Source:MGI Symbol;Acc:MGI:1352507]	145.58	211.9	227.56	228.76	203.45
ENSMUSG00000040896	Kcnd3	potassium voltage-gated channel, Shal-related family, member 3 [Source:MGI Symbol;Acc:MGI:1928743]	244.64	172.98	187.81	207.52	203.24
ENSMUSG00000028399	Ptprd	protein tyrosine phosphatase, receptor type, D [Source:MGI Symbol;Acc:MGI:97812]	217.76	187.27	199.73	207.92	203.17
ENSMUSG00000035569	Ankrd11	ankyrin repeat domain 11 [Source:MGI Symbol;Acc:MGI:1924337]	159.36	199.32	224.72	228.76	203.04
ENSMUSG00000019428	Fkbp8	FK506 binding protein 8 [Source:MGI Symbol;Acc:MGI:1341070]	170.96	165.9	263.89	210.91	202.91
ENSMUSG00000027652	Ralgapb	Ral GTPase activating protein, beta subunit (non-catalytic) [Source:MGI Symbol;Acc:MGI:2444531]	185.7	241.91	172.06	210.64	202.58
ENSMUSG00000063142	Kcnma1	potassium large conductance calcium-activated channel, subfamily M, alpha member 1 [Source:MGI Symbol;Acc:MGI:99923]	204.8	194.6	218.31	192.58	202.57
ENSMUSG00000023473	Celsr3	cadherin, EGF LAG seven-pass G-type receptor 3 [Source:MGI Symbol;Acc:MGI:1858236]	152.68	225.53	193.48	238.26	202.49
ENSMUSG00000007850	Hnrnph1	heterogeneous nuclear ribonucleoprotein H1 [Source:MGI Symbol;Acc:MGI:1891925]	195.25	206.53	163.31	244.83	202.48
ENSMUSG00000010803	Gabra1	gamma-aminobutyric acid (GABA) A receptor, subunit alpha 1 [Source:MGI Symbol;Acc:MGI:95613]	187.47	171.54	236.39	213.56	202.24
ENSMUSG00000037419	Endod1	endonuclease domain containing 1 [Source:MGI Symbol;Acc:MGI:1919196]	246.82	167.21	203.56	190.92	202.13
ENSMUSG00000024359	Hspa9	heat shock protein 9 [Source:MGI Symbol;Acc:MGI:96245]	177.24	144.41	242.39	243.43	201.87
ENSMUSG00000034958	Atcay	ataxia, cerebellar, Cayman type [Source:MGI Symbol;Acc:MGI:2448730]	220.63	201.94	212.47	171.01	201.51
ENSMUSG00000060261	Gtf2i	general transcription factor II I [Source:MGI Symbol;Acc:MGI:1202722]	220.08	159.75	204.14	222.06	201.51
ENSMUSG00000030306	Tmtc1	transmembrane and tetratricopeptide repeat containing 1 [Source:MGI Symbol;Acc:MGI:3039590]	183.51	231.56	202.14	188	201.3
ENSMUSG00000030662	Ipo5	importin 5 [Source:MGI Symbol;Acc:MGI:1917822]	139.99	175.86	243.39	245.56	201.2
ENSMUSG00000004535	Tax1bp1	Tax1 (human T cell leukemia virus type I) binding protein 1 [Source:MGI Symbol;Acc:MGI:1289308]	253.24	140.61	187.56	223.25	201.17
ENSMUSG00000033379	Atp6v0b	ATPase, H+ transporting, lysosomal V0 subunit B [Source:MGI Symbol;Acc:MGI:1890510]	235.5	196.18	207.56	164.7	200.98
ENSMUSG00000024044	Epb41l3	erythrocyte membrane protein band 4.1 like 3 [Source:MGI Symbol;Acc:MGI:103008]	225.67	159.22	231.89	187.01	200.95
ENSMUSG00000021244	Ylpm1	YLP motif containing 1 [Source:MGI Symbol;Acc:MGI:1926195]	189.65	188.58	222.81	202.67	200.93
ENSMUSG00000040548	Tex2	testis expressed gene 2 [Source:MGI Symbol;Acc:MGI:102465]	164.68	199.06	243.64	196.1	200.87
ENSMUSG00000030519	Apba2	amyloid beta (A4) precursor protein-binding, family A, member 2 [Source:MGI Symbol;Acc:MGI:1261791]	220.49	253.44	160.06	169.02	200.75
ENSMUSG00000062661	Ncs1	neuronal calcium sensor 1 [Source:MGI Symbol;Acc:MGI:109166]	198.93	242.7	196.98	164.37	200.74
ENSMUSG00000005640	Insrr	insulin receptor-related receptor [Source:MGI Symbol;Acc:MGI:1346037]	232.36	229.99	182.98	157.47	200.7
ENSMUSG00000031278	Acsl4	acyl-CoA synthetase long-chain family member 4 [Source:MGI Symbol;Acc:MGI:1354713]	132.89	202.2	204.06	263.15	200.58
ENSMUSG00000022842	Ece2	endothelin converting enzyme 2 [Source:MGI Symbol;Acc:MGI:1101356]	227.18	142.97	201.31	230.82	200.57
ENSMUSG00000018750	Zbtb4	zinc finger and BTB domain containing 4 [Source:MGI Symbol;Acc:MGI:1922830]	260.6	222.12	152.48	166.83	200.51
ENSMUSG00000003452	Bicd1	BICD cargo adaptor 1 [Source:MGI Symbol;Acc:MGI:1101760]	180.1	250.17	223.97	147.71	200.49
ENSMUSG00000032115	Hyou1	hypoxia up-regulated 1 [Source:MGI Symbol;Acc:MGI:108030]	205.62	204.04	200.23	190.92	200.2
ENSMUSG00000017677	Wsb1	WD repeat and SOCS box-containing 1 [Source:MGI Symbol;Acc:MGI:1926139]	199.61	161.19	229.06	210.57	200.11
ENSMUSG00000068739	Sars	seryl-aminoacyl-tRNA synthetase [Source:MGI Symbol;Acc:MGI:102809]	237.68	195	204.14	160.85	199.42
ENSMUSG00000059713	Rcan3	regulator of calcineurin 3 [Source:MGI Symbol;Acc:MGI:1858220]	239.05	197.22	186.48	174.59	199.34
ENSMUSG00000034341	Wbp2	WW domain binding protein 2 [Source:MGI Symbol;Acc:MGI:104709]	206.98	227.1	207.23	154.68	199
ENSMUSG00000035901	Dennd5a	DENN/MADD domain containing 5A [Source:MGI Symbol;Acc:MGI:1201681]	170.28	221.07	192.81	211.17	198.83
ENSMUSG00000030835	Nomo1	nodal modulator 1 [Source:MGI Symbol;Acc:MGI:2385850]	228.54	213.47	169.23	183.82	198.77
ENSMUSG00000029016	Clcn6	chloride channel, voltage-sensitive 6 [Source:MGI Symbol;Acc:MGI:1347049]	199.2	250.82	187.89	157.07	198.75
ENSMUSG00000039801	Cplane1	ciliogenesis and planar polarity effector 1 [Source:MGI Symbol;Acc:MGI:1920942]	252.96	173.9	147.4	220.2	198.61
ENSMUSG00000036422	Pcdh8	protocadherin 8 [Source:MGI Symbol;Acc:MGI:1306800]	211.76	232.34	182.15	167.95	198.55
ENSMUSG00000019775	Rgs17	regulator of G-protein signaling 17 [Source:MGI Symbol;Acc:MGI:1927469]	165.37	216.49	193.89	217.81	198.39
ENSMUSG00000030007	Cct7	chaperonin containing Tcp1, subunit 7 (eta) [Source:MGI Symbol;Acc:MGI:107184]	264.15	138.52	178.15	212.57	198.34
ENSMUSG00000024302	Dtna	dystrobrevin alpha [Source:MGI Symbol;Acc:MGI:106039]	145.17	180.97	214.31	252.6	198.26
ENSMUSG00000027893	Ahcyl1	S-adenosylhomocysteine hydrolase-like 1 [Source:MGI Symbol;Acc:MGI:2385184]	195.66	172.46	216.72	207.72	198.14
ENSMUSG00000017707	Serinc3	serine incorporator 3 [Source:MGI Symbol;Acc:MGI:1349457]	229.36	180.97	226.64	155.41	198.1
ENSMUSG00000024614	Tmx3	thioredoxin-related transmembrane protein 3 [Source:MGI Symbol;Acc:MGI:2442418]	188.84	203.38	186.39	213.69	198.08
ENSMUSG00000055531	Cpsf6	cleavage and polyadenylation specific factor 6 [Source:MGI Symbol;Acc:MGI:1913948]	166.32	196.57	214.81	214.29	198
ENSMUSG00000021936	Mapk8	mitogen-activated protein kinase 8 [Source:MGI Symbol;Acc:MGI:1346861]	228.81	171.93	164.06	225.31	197.53
ENSMUSG00000036550	Cnot1	CCR4-NOT transcription complex, subunit 1 [Source:MGI Symbol;Acc:MGI:2442402]	214.49	200.76	130.48	244.36	197.52
ENSMUSG00000019943	Atp2b1	ATPase, Ca++ transporting, plasma membrane 1 [Source:MGI Symbol;Acc:MGI:104653]	193.47	207.58	191.89	196.83	197.44
ENSMUSG00000066705	Fxyd6	FXYD domain-containing ion transport regulator 6 [Source:MGI Symbol;Acc:MGI:1890226]	192.11	225.79	222.56	148.77	197.31
ENSMUSG00000028759	Hp1bp3	heterochromatin protein 1, binding protein 3 [Source:MGI Symbol;Acc:MGI:109369]	233.72	154.5	183.06	217.74	197.26
ENSMUSG00000039607	Rbms3	RNA binding motif, single stranded interacting protein [Source:MGI Symbol;Acc:MGI:2444477]	123.07	201.94	220.64	242.97	197.16
ENSMUSG00000026014	Raph1	Ras association (RalGDS/AF-6) and pleckstrin homology domains 1 [Source:MGI Symbol;Acc:MGI:1924550]	203.98	208.49	153.07	222.26	196.95
ENSMUSG00000025656	Arhgef9	CDC42 guanine nucleotide exchange factor (GEF) 9 [Source:MGI Symbol;Acc:MGI:2442233]	242.05	182.42	223.97	139.21	196.91
ENSMUSG00000021427	Ssr1	signal sequence receptor, alpha [Source:MGI Symbol;Acc:MGI:105082]	201.11	159.75	205.81	220.8	196.87
ENSMUSG00000020290	Xpo1	exportin 1 [Source:MGI Symbol;Acc:MGI:2144013]	190.88	205.22	163.23	228.1	196.86
ENSMUSG00000055932	Fto	fat mass and obesity associated [Source:MGI Symbol;Acc:MGI:1347093]	169.87	179.53	201.89	235.87	196.79
ENSMUSG00000048388	Fam171b	family with sequence similarity 171, member B [Source:MGI Symbol;Acc:MGI:2444579]	137.26	190.15	242.47	216.68	196.64
ENSMUSG00000031328	Flna	filamin, alpha [Source:MGI Symbol;Acc:MGI:95556]	176.28	221.86	161.73	225.91	196.45
ENSMUSG00000017740	Slc12a5	solute carrier family 12, member 5 [Source:MGI Symbol;Acc:MGI:1862037]	226.49	178.22	170.23	210.11	196.26
ENSMUSG00000030850	Ate1	arginyltransferase 1 [Source:MGI Symbol;Acc:MGI:1333870]	238.36	175.47	160.65	210.31	196.2
ENSMUSG00000036644	Tbc1d9b	TBC1 domain family, member 9B [Source:MGI Symbol;Acc:MGI:1924045]	176.15	208.89	223.56	176.05	196.16
ENSMUSG00000026987	Baz2b	bromodomain adjacent to zinc finger domain, 2B [Source:MGI Symbol;Acc:MGI:2442782]	255.42	154.37	170.06	204.2	196.01
ENSMUSG00000029426	Scarb2	scavenger receptor class B, member 2 [Source:MGI Symbol;Acc:MGI:1196458]	178.06	162.24	220.47	222.52	195.82
ENSMUSG00000043733	Ptpn11	protein tyrosine phosphatase, non-receptor type 11 [Source:MGI Symbol;Acc:MGI:99511]	202.21	181.11	187.89	211.1	195.58
ENSMUSG00000002052	Supt6	SPT6, histone chaperone and transcription elongation factor [Source:MGI Symbol;Acc:MGI:107726]	202.07	177.83	194.31	207.19	195.35
ENSMUSG00000055670	Zzef1	zinc finger, ZZ-type with EF hand domain 1 [Source:MGI Symbol;Acc:MGI:2444286]	222.4	162.24	212.47	184.15	195.32
ENSMUSG00000028760	Eif4g3	eukaryotic translation initiation factor 4 gamma, 3 [Source:MGI Symbol;Acc:MGI:1923935]	199.61	213.21	179.65	188.14	195.15
ENSMUSG00000033499	Larp4b	La ribonucleoprotein domain family, member 4B [Source:MGI Symbol;Acc:MGI:106330]	182.29	160.4	226.81	210.77	195.07
ENSMUSG00000000078	Klf6	Kruppel-like factor 6 [Source:MGI Symbol;Acc:MGI:1346318]	199.07	186.48	200.23	193.18	194.74
ENSMUSG00000035545	Leng8	leukocyte receptor cluster (LRC) member 8 [Source:MGI Symbol;Acc:MGI:2142195]	201.66	211.64	210.31	155.27	194.72
ENSMUSG00000029838	Ptn	pleiotrophin [Source:MGI Symbol;Acc:MGI:97804]	221.85	193.56	187.64	175.06	194.53
ENSMUSG00000026643	Nmt2	N-myristoyltransferase 2 [Source:MGI Symbol;Acc:MGI:1202298]	266.74	142.32	181.31	187.27	194.41
ENSMUSG00000051586	Mical3	microtubule associated monooxygenase, calponin and LIM domain containing 3 [Source:MGI Symbol;Acc:MGI:2442733]	189.24	166.82	212.72	208.32	194.28
ENSMUSG00000030806	Stx1b	syntaxin 1B [Source:MGI Symbol;Acc:MGI:1930705]	176.42	197.75	218.72	184.02	194.23
ENSMUSG00000052889	Prkcb	protein kinase C, beta [Source:MGI Symbol;Acc:MGI:97596]	166.46	199.06	196.73	213.69	193.98
ENSMUSG00000032181	Scg3	secretogranin III [Source:MGI Symbol;Acc:MGI:103032]	154.18	167.87	232.97	220.4	193.86
ENSMUSG00000020124	Usp15	ubiquitin specific peptidase 15 [Source:MGI Symbol;Acc:MGI:101857]	230.59	172.46	203.23	168.82	193.77
ENSMUSG00000039735	Fnbp1l	formin binding protein 1-like [Source:MGI Symbol;Acc:MGI:1925642]	174.78	197.75	215.39	186.81	193.68
ENSMUSG00000002413	Braf	Braf transforming gene [Source:MGI Symbol;Acc:MGI:88190]	197.43	187.13	163.4	226.17	193.53
ENSMUSG00000008658	Rbfox1	RNA binding protein, fox-1 homolog (C. elegans) 1 [Source:MGI Symbol;Acc:MGI:1926224]	206.57	184.64	178.56	203.6	193.35
ENSMUSG00000021395	Spin1	spindlin 1 [Source:MGI Symbol;Acc:MGI:109242]	206.16	191.98	198.98	176.25	193.34
ENSMUSG00000029076	Sdf4	stromal cell derived factor 4 [Source:MGI Symbol;Acc:MGI:108079]	182.56	209.81	197.39	183.09	193.21
ENSMUSG00000015829	Tnr	tenascin R [Source:MGI Symbol;Acc:MGI:99516]	96.6	212.16	161.06	302.58	193.1
ENSMUSG00000020436	Gabrg2	gamma-aminobutyric acid (GABA) A receptor, subunit gamma 2 [Source:MGI Symbol;Acc:MGI:95623]	176.42	170.1	178.31	247.28	193.03
ENSMUSG00000008763	Man1a2	mannosidase, alpha, class 1A, member 2 [Source:MGI Symbol;Acc:MGI:104676]	193.47	137.07	222.89	218.01	192.86
ENSMUSG00000032788	Pdxk	pyridoxal (pyridoxine, vitamin B6) kinase [Source:MGI Symbol;Acc:MGI:1351869]	198.39	166.82	193.64	212.5	192.84
ENSMUSG00000034647	Ankrd12	ankyrin repeat domain 12 [Source:MGI Symbol;Acc:MGI:1914357]	159.77	196.44	218.47	196.57	192.81
ENSMUSG00000042197	Zfp451	zinc finger protein 451 [Source:MGI Symbol;Acc:MGI:2137896]	203.3	176.91	209.14	181.3	192.66
ENSMUSG00000047514	Tspyl1	testis-specific protein, Y-encoded-like 1 [Source:MGI Symbol;Acc:MGI:1298395]	193.34	189.75	178.9	208.12	192.53
ENSMUSG00000028248	Pnisr	PNN interacting serine/arginine-rich [Source:MGI Symbol;Acc:MGI:1913875]	164.41	145.46	212.89	247.22	192.5
ENSMUSG00000047187	Rab2a	RAB2A, member RAS oncogene family [Source:MGI Symbol;Acc:MGI:1928750]	190.06	177.04	187.23	214.89	192.31
ENSMUSG00000053702	Nebl	nebulette [Source:MGI Symbol;Acc:MGI:1921353]	186.92	166.04	187.64	228.37	192.24
ENSMUSG00000110185	Igip	IgA inducing protein [Source:MGI Symbol;Acc:MGI:1924271]	187.33	176.13	183.89	221.59	192.24
ENSMUSG00000020802	Ube2o	ubiquitin-conjugating enzyme E2O [Source:MGI Symbol;Acc:MGI:2444266]	248.46	129.21	219.31	170.34	191.83
ENSMUSG00000024242	Map4k3	mitogen-activated protein kinase kinase kinase kinase 3 [Source:MGI Symbol;Acc:MGI:2154405]	175.46	180.32	191.39	219.2	191.6
ENSMUSG00000049100	Pcdh10	protocadherin 10 [Source:MGI Symbol;Acc:MGI:1338042]	176.01	164.33	202.98	222.92	191.56
ENSMUSG00000040724	Kcna2	potassium voltage-gated channel, shaker-related subfamily, member 2 [Source:MGI Symbol;Acc:MGI:96659]	149.95	174.82	242.55	198.69	191.5
ENSMUSG00000052539	Magi3	membrane associated guanylate kinase, WW and PDZ domain containing 3 [Source:MGI Symbol;Acc:MGI:1923484]	155	231.56	189.39	189.53	191.37
ENSMUSG00000027447	Cst3	cystatin C [Source:MGI Symbol;Acc:MGI:102519]	211.76	180.06	171.15	200.95	190.98
ENSMUSG00000015733	Capza2	capping protein (actin filament) muscle Z-line, alpha 2 [Source:MGI Symbol;Acc:MGI:106222]	259.78	130.78	185.31	187.67	190.89
ENSMUSG00000020594	Pum2	pumilio RNA-binding family member 2 [Source:MGI Symbol;Acc:MGI:1931751]	197.84	149	197.89	218.81	190.88
ENSMUSG00000022234	Cct5	chaperonin containing Tcp1, subunit 5 (epsilon) [Source:MGI Symbol;Acc:MGI:107185]	213.39	174.95	179.15	195.37	190.71
ENSMUSG00000055296	Tmem245	transmembrane protein 245 [Source:MGI Symbol;Acc:MGI:2445107]	166.87	155.95	208.64	231.35	190.7
ENSMUSG00000058153	Sez6l	seizure related 6 homolog like [Source:MGI Symbol;Acc:MGI:1935121]	191.56	190.54	225.06	154.48	190.41
ENSMUSG00000006575	Rundc3a	RUN domain containing 3A [Source:MGI Symbol;Acc:MGI:1858752]	171.92	190.67	192.81	205.79	190.3
ENSMUSG00000033487	Fndc3a	fibronectin type III domain containing 3A [Source:MGI Symbol;Acc:MGI:1196463]	183.92	212.16	177.4	187.34	190.21
ENSMUSG00000093752	Gm20716	predicted gene 20716 [Source:MGI Symbol;Acc:MGI:5313163]	221.44	158.7	185.06	195.04	190.06
ENSMUSG00000067194	Eif1ax	eukaryotic translation initiation factor 1A, X-linked [Source:MGI Symbol;Acc:MGI:1913485]	182.42	190.54	181.06	206.06	190.02
ENSMUSG00000071337	Tia1	cytotoxic granule-associated RNA binding protein 1 [Source:MGI Symbol;Acc:MGI:107914]	162.23	182.68	184.81	229.56	189.82
ENSMUSG00000017412	Cacnb4	calcium channel, voltage-dependent, beta 4 subunit [Source:MGI Symbol;Acc:MGI:103301]	184.47	181.11	185.81	207.59	189.74
ENSMUSG00000024991	Eif3a	eukaryotic translation initiation factor 3, subunit A [Source:MGI Symbol;Acc:MGI:95301]	177.65	168.39	213.89	197.76	189.42
ENSMUSG00000043535	Setx	senataxin [Source:MGI Symbol;Acc:MGI:2443480]	225.81	174.95	142.15	214.76	189.42
ENSMUSG00000045294	Insig1	insulin induced gene 1 [Source:MGI Symbol;Acc:MGI:1916289]	180.92	209.41	174.81	191.79	189.23
ENSMUSG00000031691	Tnpo2	transportin 2 (importin 3, karyopherin beta 2b) [Source:MGI Symbol;Acc:MGI:2384849]	174.37	172.46	198.06	211.3	189.05
ENSMUSG00000051177	Plcb1	phospholipase C, beta 1 [Source:MGI Symbol;Acc:MGI:97613]	184.74	176.26	204.39	189.93	188.83
ENSMUSG00000022661	Cd200	CD200 antigen [Source:MGI Symbol;Acc:MGI:1196990]	178.06	170.62	204.31	201.74	188.68
ENSMUSG00000049550	Clip1	CAP-GLY domain containing linker protein 1 [Source:MGI Symbol;Acc:MGI:1928401]	201.93	210.72	173.81	167.16	188.41
ENSMUSG00000028514	Usp24	ubiquitin specific peptidase 24 [Source:MGI Symbol;Acc:MGI:1919936]	170.42	162.89	191.31	227.5	188.03
ENSMUSG00000031314	Taf1	TATA-box binding protein associated factor 1 [Source:MGI Symbol;Acc:MGI:1336878]	195.66	180.84	195.64	178.58	187.68
ENSMUSG00000044647	Csrnp3	cysteine-serine-rich nuclear protein 3 [Source:MGI Symbol;Acc:MGI:1925021]	212.03	167.87	155.98	213.63	187.38
ENSMUSG00000039697	Ncoa7	nuclear receptor coactivator 7 [Source:MGI Symbol;Acc:MGI:2444847]	194.7	184.78	208.98	160.65	187.28
ENSMUSG00000019998	Stx7	syntaxin 7 [Source:MGI Symbol;Acc:MGI:1858210]	186.92	146.25	215.72	199.55	187.11
ENSMUSG00000029121	Crmp1	collapsin response mediator protein 1 [Source:MGI Symbol;Acc:MGI:107793]	191.29	206.92	157.06	193.05	187.08
ENSMUSG00000021536	Adcy2	adenylate cyclase 2 [Source:MGI Symbol;Acc:MGI:99676]	182.29	174.16	225.89	165.63	186.99
ENSMUSG00000023169	Slc38a1	solute carrier family 38, member 1 [Source:MGI Symbol;Acc:MGI:2145895]	147.77	210.59	216.14	172.4	186.73
ENSMUSG00000031028	Tub	tubby bipartite transcription factor [Source:MGI Symbol;Acc:MGI:2651573]	226.77	170.1	149.07	200.82	186.69
ENSMUSG00000054728	Phactr1	phosphatase and actin regulator 1 [Source:MGI Symbol;Acc:MGI:2659021]	160.59	202.47	213.39	170.21	186.67
ENSMUSG00000020817	Rabep1	rabaptin, RAB GTPase binding effector protein 1 [Source:MGI Symbol;Acc:MGI:1860236]	157.86	179.53	143.23	266.01	186.66
ENSMUSG00000042444	Mindy2	MINDY lysine 48 deubiquitinase 2 [Source:MGI Symbol;Acc:MGI:2443086]	191.97	173.37	201.81	179.04	186.55
ENSMUSG00000021708	Rasgrf2	RAS protein-specific guanine nucleotide-releasing factor 2 [Source:MGI Symbol;Acc:MGI:109137]	175.46	187.79	199.56	182.82	186.41
ENSMUSG00000045967	Gpr158	G protein-coupled receptor 158 [Source:MGI Symbol;Acc:MGI:2441697]	212.71	193.42	169.56	169.81	186.38
ENSMUSG00000042699	Dhx9	DEAH (Asp-Glu-Ala-His) box polypeptide 9 [Source:MGI Symbol;Acc:MGI:108177]	211.89	186.74	173.06	173.73	186.36
ENSMUSG00000020181	Nav3	neuron navigator 3 [Source:MGI Symbol;Acc:MGI:2183703]	197.29	170.75	188.39	188.8	186.31
ENSMUSG00000020986	Sec23a	SEC23 homolog A, COPII coat complex component [Source:MGI Symbol;Acc:MGI:1349635]	255.15	158.43	143.57	187.94	186.27
ENSMUSG00000028842	Ago3	argonaute RISC catalytic subunit 3 [Source:MGI Symbol;Acc:MGI:2446634]	303.04	150.57	185.39	105.88	186.22
ENSMUSG00000021066	Atl1	atlastin GTPase 1 [Source:MGI Symbol;Acc:MGI:1921241]	213.8	188.18	179.48	163.24	186.18
ENSMUSG00000020376	Rnf130	ring finger protein 130 [Source:MGI Symbol;Acc:MGI:1891717]	167	226.05	173.4	178.24	186.17
ENSMUSG00000046230	Vps13a	vacuolar protein sorting 13A [Source:MGI Symbol;Acc:MGI:2444304]	196.61	148.74	228.72	169.88	185.99
ENSMUSG00000019699	Akt3	thymoma viral proto-oncogene 3 [Source:MGI Symbol;Acc:MGI:1345147]	174.65	164.46	149.32	252.53	185.24
ENSMUSG00000021957	Tkt	transketolase [Source:MGI Symbol;Acc:MGI:105992]	203.03	144.68	202.14	190.53	185.09
ENSMUSG00000020964	Sel1l	sel-1 suppressor of lin-12-like (C. elegans) [Source:MGI Symbol;Acc:MGI:1329016]	162.37	172.06	177.65	228.17	185.06
ENSMUSG00000033943	Mga	MAX gene associated [Source:MGI Symbol;Acc:MGI:1352483]	191.97	180.97	147.73	219.34	185
ENSMUSG00000038095	Sbno1	strawberry notch 1 [Source:MGI Symbol;Acc:MGI:2384298]	210.12	163.02	166.81	199.89	184.96
ENSMUSG00000085438	Oip5os1	Opa interacting protein 5, opposite strand 1 [Source:MGI Symbol;Acc:MGI:1913852]	188.84	183.73	176.15	190.19	184.73
ENSMUSG00000022840	Adcy5	adenylate cyclase 5 [Source:MGI Symbol;Acc:MGI:99673]	163.73	190.8	180.98	203.27	184.7
ENSMUSG00000022403	St13	suppression of tumorigenicity 13 [Source:MGI Symbol;Acc:MGI:1917606]	215.3	170.49	174.31	178.24	184.59
ENSMUSG00000029447	Cct6a	chaperonin containing Tcp1, subunit 6a (zeta) [Source:MGI Symbol;Acc:MGI:107943]	222.4	156.47	158.23	201.01	184.53
ENSMUSG00000025609	Mkln1	muskelin 1, intracellular mediator containing kelch motifs [Source:MGI Symbol;Acc:MGI:1351638]	138.49	199.19	178.48	221.79	184.49
ENSMUSG00000049804	Armcx4	armadillo repeat containing, X-linked 4 [Source:MGI Symbol;Acc:MGI:2147887]	180.1	208.63	147.4	201.74	184.47
ENSMUSG00000028034	Fubp1	far upstream element (FUSE) binding protein 1 [Source:MGI Symbol;Acc:MGI:1196294]	174.51	169.31	148.65	244.03	184.13
ENSMUSG00000049044	Rapgef4	Rap guanine nucleotide exchange factor (GEF) 4 [Source:MGI Symbol;Acc:MGI:1917723]	160.18	180.06	226.14	169.61	184
ENSMUSG00000048578	Mlec	malectin [Source:MGI Symbol;Acc:MGI:1924015]	159.91	177.31	222.14	176.45	183.95
ENSMUSG00000027309	Dnaaf9	dynein axonemal assembly factor 9 [Source:MGI Symbol;Acc:MGI:1923029]	176.56	210.59	198.23	149.57	183.73
ENSMUSG00000037217	Syn1	synapsin I [Source:MGI Symbol;Acc:MGI:98460]	206.03	175.34	181.9	171.34	183.65
ENSMUSG00000032452	Clstn2	calsyntenin 2 [Source:MGI Symbol;Acc:MGI:1929897]	191.7	156.6	188.81	196.83	183.49
ENSMUSG00000027665	Pik3ca	phosphatidylinositol-4,5-bisphosphate 3-kinase catalytic subunit alpha [Source:MGI Symbol;Acc:MGI:1206581]	188.84	171.41	171.81	201.68	183.43
ENSMUSG00000048078	Tenm4	teneurin transmembrane protein 4 [Source:MGI Symbol;Acc:MGI:2447063]	170.96	175.6	199.73	187.41	183.42
ENSMUSG00000032777	Gtf3c1	general transcription factor III C 1 [Source:MGI Symbol;Acc:MGI:107887]	185.15	210.72	169.9	167.89	183.41
ENSMUSG00000029713	Gnb2	guanine nucleotide binding protein (G protein), beta 2 [Source:MGI Symbol;Acc:MGI:95784]	144.76	184.25	223.31	181.3	183.41
ENSMUSG00000021140	Pcnx	pecanex homolog [Source:MGI Symbol;Acc:MGI:1891924]	181.74	213.47	160.15	176.92	183.07
ENSMUSG00000041245	Wnk3	WNK lysine deficient protein kinase 3 [Source:MGI Symbol;Acc:MGI:2652875]	235.36	160.27	154.4	181.83	182.96
ENSMUSG00000110040	Gm49369	predicted gene, 49369 [Source:MGI Symbol;Acc:MGI:6121585]	194.7	161.97	210.48	164.5	182.91
ENSMUSG00000058799	Nap1l1	nucleosome assembly protein 1-like 1 [Source:MGI Symbol;Acc:MGI:1855693]	188.97	205.35	156.23	180.83	182.85
ENSMUSG00000063511	Snrnp70	small nuclear ribonucleoprotein 70 (U1) [Source:MGI Symbol;Acc:MGI:98341]	220.35	154.37	195.48	160.98	182.8
ENSMUSG00000025228	Actr1a	ARP1 actin-related protein 1A, centractin alpha [Source:MGI Symbol;Acc:MGI:1858964]	150.77	184.25	201.73	194.24	182.75
ENSMUSG00000024767	Otub1	OTU domain, ubiquitin aldehyde binding 1 [Source:MGI Symbol;Acc:MGI:2147616]	183.38	165.64	186.81	195.11	182.73
ENSMUSG00000031751	Amfr	autocrine motility factor receptor [Source:MGI Symbol;Acc:MGI:1345634]	154.86	161.84	206.06	207.98	182.69
ENSMUSG00000013160	Atp6v0d1	ATPase, H+ transporting, lysosomal V0 subunit D1 [Source:MGI Symbol;Acc:MGI:1201778]	187.33	173.77	188.73	180.9	182.68
ENSMUSG00000025969	Nrp2	neuropilin 2 [Source:MGI Symbol;Acc:MGI:1100492]	178.47	217.54	174.73	159.66	182.6
ENSMUSG00000022139	Mbnl2	muscleblind like splicing factor 2 [Source:MGI Symbol;Acc:MGI:2145597]	203.43	161.19	168.98	196.7	182.58
ENSMUSG00000017421	Zfp207	zinc finger protein 207 [Source:MGI Symbol;Acc:MGI:1340045]	165.23	158.17	201.81	205	182.55
ENSMUSG00000038174	Fam126b	family with sequence similarity 126, member B [Source:MGI Symbol;Acc:MGI:1098784]	140.81	163.02	207.14	219.14	182.53
ENSMUSG00000094410	Zbed6	zinc finger, BED type containing 6 [Source:NCBI gene (formerly Entrezgene);Acc:667118]	159.36	184.78	190.81	195.04	182.5
ENSMUSG00000032412	Atp1b3	ATPase, Na+/K+ transporting, beta 3 polypeptide [Source:MGI Symbol;Acc:MGI:107788]	186.52	175.34	191.14	176.98	182.5
ENSMUSG00000037331	Larp1	La ribonucleoprotein domain family, member 1 [Source:MGI Symbol;Acc:MGI:1890165]	172.6	204.04	168.56	184.42	182.4
ENSMUSG00000041645	Ddx24	DEAD box helicase 24 [Source:MGI Symbol;Acc:MGI:1351337]	167.69	218.85	154.4	188.67	182.4
ENSMUSG00000024501	Dpysl3	dihydropyrimidinase-like 3 [Source:MGI Symbol;Acc:MGI:1349762]	139.58	209.41	188.89	191.26	182.29
ENSMUSG00000018379	Srsf1	serine and arginine-rich splicing factor 1 [Source:MGI Symbol;Acc:MGI:98283]	113.93	206.66	183.23	225.11	182.23
ENSMUSG00000056050	Mia3	MIA SH3 domain ER export factor 3 [Source:MGI Symbol;Acc:MGI:2443183]	217.21	146.38	192.73	171.27	181.9
ENSMUSG00000042750	Bex2	brain expressed X-linked 2 [Source:MGI Symbol;Acc:MGI:1338017]	144.9	210.46	184.23	187.21	181.7
ENSMUSG00000003166	Dgcr2	DiGeorge syndrome critical region gene 2 [Source:MGI Symbol;Acc:MGI:892866]	218.72	202.73	164.48	140.01	181.48
ENSMUSG00000027272	Ubr1	ubiquitin protein ligase E3 component n-recognin 1 [Source:MGI Symbol;Acc:MGI:1277977]	168.91	157.12	196.31	203.47	181.45
ENSMUSG00000050321	Neto1	neuropilin (NRP) and tolloid (TLL)-like 1 [Source:MGI Symbol;Acc:MGI:2180216]	235.23	158.57	146.23	185.68	181.43
ENSMUSG00000051223	Bzw1	basic leucine zipper and W2 domains 1 [Source:MGI Symbol;Acc:MGI:1914132]	232.09	163.68	189.64	139.48	181.22
ENSMUSG00000022710	Usp7	ubiquitin specific peptidase 7 [Source:MGI Symbol;Acc:MGI:2182061]	168.23	158.17	191.89	206.26	181.14
ENSMUSG00000030846	Tial1	Tia1 cytotoxic granule-associated RNA binding protein-like 1 [Source:MGI Symbol;Acc:MGI:107913]	197.16	183.86	147.23	196.3	181.14
ENSMUSG00000027130	Slc12a6	solute carrier family 12, member 6 [Source:MGI Symbol;Acc:MGI:2135960]	182.56	169.31	162.73	209.91	181.13
ENSMUSG00000054455	Vapb	vesicle-associated membrane protein, associated protein B and C [Source:MGI Symbol;Acc:MGI:1928744]	176.69	145.99	200.73	200.35	180.94
ENSMUSG00000021945	Zmym2	zinc finger, MYM-type 2 [Source:MGI Symbol;Acc:MGI:1923257]	202.34	142.84	162.9	215.55	180.91
ENSMUSG00000032740	Ccdc88a	coiled coil domain containing 88A [Source:MGI Symbol;Acc:MGI:1925177]	180.24	159.48	213.22	170.41	180.84
ENSMUSG00000031299	Pdha1	pyruvate dehydrogenase E1 alpha 1 [Source:MGI Symbol;Acc:MGI:97532]	152.41	139.3	182.56	249.01	180.82
ENSMUSG00000024780	Cdc37l1	cell division cycle 37-like 1 [Source:MGI Symbol;Acc:MGI:1914322]	220.63	152.67	166.81	182.76	180.72
ENSMUSG00000028249	Sdcbp	syndecan binding protein [Source:MGI Symbol;Acc:MGI:1337026]	137.81	155.03	216.22	213.1	180.54
ENSMUSG00000022946	Dop1b	DOP1 leucine zipper like protein B [Source:MGI Symbol;Acc:MGI:1917278]	138.76	207.71	222.97	152.49	180.48
ENSMUSG00000026615	Eprs	glutamyl-prolyl-tRNA synthetase [Source:MGI Symbol;Acc:MGI:97838]	219.53	146.9	149.9	205.53	180.47
ENSMUSG00000029775	Klhdc10	kelch domain containing 10 [Source:MGI Symbol;Acc:MGI:1924038]	151.86	182.29	175.06	211.04	180.06
ENSMUSG00000087620	5330434G04Rik	RIKEN cDNA 5330434G04 gene [Source:MGI Symbol;Acc:MGI:1925519]	137.94	226.71	161.48	193.84	179.99
ENSMUSG00000041439	Mfsd6	major facilitator superfamily domain containing 6 [Source:MGI Symbol;Acc:MGI:1922925]	175.74	206.92	160.9	176.25	179.95
ENSMUSG00000072214	Septin5	septin 5 [Source:MGI Symbol;Acc:MGI:1195461]	196.61	170.23	177.23	174.99	179.77
ENSMUSG00000059714	Flot1	flotillin 1 [Source:MGI Symbol;Acc:MGI:1100500]	208.07	147.43	201.39	161.98	179.72
ENSMUSG00000026657	Frmd4a	FERM domain containing 4A [Source:MGI Symbol;Acc:MGI:1919850]	137.26	145.46	209.06	226.17	179.49
ENSMUSG00000067889	Sptbn2	spectrin beta, non-erythrocytic 2 [Source:MGI Symbol;Acc:MGI:1313261]	181.33	169.18	187.23	180.04	179.44
ENSMUSG00000063317	Usp31	ubiquitin specific peptidase 31 [Source:MGI Symbol;Acc:MGI:1923429]	151.04	153.46	179.9	233.34	179.43
ENSMUSG00000027223	Mapk8ip1	mitogen-activated protein kinase 8 interacting protein 1 [Source:MGI Symbol;Acc:MGI:1309464]	150.77	227.63	202.56	135.69	179.16
ENSMUSG00000024524	Gnal	guanine nucleotide binding protein, alpha stimulating, olfactory type [Source:MGI Symbol;Acc:MGI:95774]	202.62	159.09	188.39	166.43	179.13
ENSMUSG00000056124	B4galt6	UDP-Gal:betaGlcNAc beta 1,4-galactosyltransferase, polypeptide 6 [Source:MGI Symbol;Acc:MGI:1928380]	147.77	199.32	166.81	202.47	179.09
ENSMUSG00000033526	Ppip5k1	diphosphoinositol pentakisphosphate kinase 1 [Source:MGI Symbol;Acc:MGI:2443281]	237	148.48	185.98	143.66	178.78
ENSMUSG00000015932	Dstn	destrin [Source:MGI Symbol;Acc:MGI:1929270]	177.92	109.55	175.4	252.2	178.77
ENSMUSG00000062151	Unc13c	unc-13 homolog C [Source:MGI Symbol;Acc:MGI:2149021]	177.51	190.02	190.81	155.67	178.5
ENSMUSG00000056579	Tug1	taurine upregulated gene 1 [Source:MGI Symbol;Acc:MGI:2144114]	155.41	181.89	167.65	208.45	178.35
ENSMUSG00000041444	Arhgap32	Rho GTPase activating protein 32 [Source:MGI Symbol;Acc:MGI:2450166]	204.12	147.03	143.73	218.47	178.34
ENSMUSG00000045210	Vcpip1	valosin containing protein (p97)/p47 complex interacting protein 1 [Source:MGI Symbol;Acc:MGI:1917925]	187.47	128.43	166.48	229.76	178.03
ENSMUSG00000045589	Frrs1l	ferric-chelate reductase 1 like [Source:MGI Symbol;Acc:MGI:2442704]	177.37	186.74	136.9	210.71	177.93
ENSMUSG00000031342	Gpm6b	glycoprotein m6b [Source:MGI Symbol;Acc:MGI:107672]	164.82	165.38	203.64	177.78	177.91
ENSMUSG00000039704	Lmbrd2	LMBR1 domain containing 2 [Source:MGI Symbol;Acc:MGI:2444173]	113.52	217.67	191.06	189.06	177.83
ENSMUSG00000021301	Hecw1	HECT, C2 and WW domain containing E3 ubiquitin protein ligase 1 [Source:MGI Symbol;Acc:MGI:2444115]	155.27	165.51	194.98	195.24	177.75
ENSMUSG00000001127	Araf	Araf proto-oncogene, serine/threonine kinase [Source:MGI Symbol;Acc:MGI:88065]	133.71	172.85	170.56	233.01	177.53
ENSMUSG00000097391	Mirg	miRNA containing gene [Source:MGI Symbol;Acc:MGI:3781106]	168.1	204.56	148.48	188.47	177.4
ENSMUSG00000025437	Usp33	ubiquitin specific peptidase 33 [Source:MGI Symbol;Acc:MGI:2159711]	209.44	137.47	176.31	186.21	177.36
ENSMUSG00000037503	Fam168b	family with sequence similarity 168, member B [Source:MGI Symbol;Acc:MGI:2448487]	204.12	174.42	175.06	155.81	177.35
ENSMUSG00000092274	Neat1	nuclear paraspeckle assembly transcript 1 (non-protein coding) [Source:MGI Symbol;Acc:MGI:1914211]	130.17	172.98	155.31	250.67	177.28
ENSMUSG00000027419	Pcsk2	proprotein convertase subtilisin/kexin type 2 [Source:MGI Symbol;Acc:MGI:97512]	150.77	190.8	165.98	201.28	177.21
ENSMUSG00000024639	Gnaq	guanine nucleotide binding protein, alpha q polypeptide [Source:MGI Symbol;Acc:MGI:95776]	162.91	170.49	172.56	202.14	177.03
ENSMUSG00000040389	Wdr47	WD repeat domain 47 [Source:MGI Symbol;Acc:MGI:2139593]	140.81	146.77	224.81	194.44	176.71
ENSMUSG00000032393	Dpp8	dipeptidylpeptidase 8 [Source:MGI Symbol;Acc:MGI:1921638]	228.81	178.48	99.74	199.75	176.7
ENSMUSG00000029686	Cul1	cullin 1 [Source:MGI Symbol;Acc:MGI:1349658]	226.63	157.78	147.15	174.79	176.59
ENSMUSG00000009418	Nav1	neuron navigator 1 [Source:MGI Symbol;Acc:MGI:2183683]	150.5	203.38	176.4	175.85	176.53
ENSMUSG00000015709	Arnt2	aryl hydrocarbon receptor nuclear translocator 2 [Source:MGI Symbol;Acc:MGI:107188]	218.72	169.84	161.73	155.74	176.51
ENSMUSG00000056608	Chd9	chromodomain helicase DNA binding protein 9 [Source:MGI Symbol;Acc:MGI:1924001]	94.01	198.67	209.73	202.87	176.32
ENSMUSG00000023010	Tmbim6	transmembrane BAX inhibitor motif containing 6 [Source:MGI Symbol;Acc:MGI:99682]	146.27	142.71	183.14	232.81	176.23
ENSMUSG00000020827	Mink1	misshapen-like kinase 1 (zebrafish) [Source:MGI Symbol;Acc:MGI:1355329]	190.34	156.86	179.81	176.39	175.85
ENSMUSG00000039478	Micu3	mitochondrial calcium uptake family, member 3 [Source:MGI Symbol;Acc:MGI:1925756]	178.19	135.11	201.98	187.54	175.7
ENSMUSG00000006998	Psmd2	proteasome (prosome, macropain) 26S subunit, non-ATPase, 2 [Source:MGI Symbol;Acc:MGI:1096584]	148.86	162.1	195.31	196.3	175.64
ENSMUSG00000031393	Mecp2	methyl CpG binding protein 2 [Source:MGI Symbol;Acc:MGI:99918]	185.83	169.44	166.23	180.97	175.62
ENSMUSG00000036529	Sbf1	SET binding factor 1 [Source:MGI Symbol;Acc:MGI:1925230]	167.55	216.75	157.73	160.39	175.6
ENSMUSG00000034656	Cacna1a	calcium channel, voltage-dependent, P/Q type, alpha 1A subunit [Source:MGI Symbol;Acc:MGI:109482]	157.18	199.19	158.73	187.01	175.53
ENSMUSG00000020262	Adarb1	adenosine deaminase, RNA-specific, B1 [Source:MGI Symbol;Acc:MGI:891999]	166.73	149.39	193.56	191.79	175.37
ENSMUSG00000074582	Arfgef2	ADP-ribosylation factor guanine nucleotide-exchange factor 2 (brefeldin A-inhibited) [Source:MGI Symbol;Acc:MGI:2139354]	239.59	152.93	156.23	152.35	175.28
ENSMUSG00000074212	Dnajb14	DnaJ heat shock protein family (Hsp40) member B14 [Source:MGI Symbol;Acc:MGI:1917854]	237.27	164.73	163.06	135.43	175.12
ENSMUSG00000029629	Phf14	PHD finger protein 14 [Source:MGI Symbol;Acc:MGI:1923539]	188.29	179.93	183.06	148.77	175.01
ENSMUSG00000036046	5031439G07Rik	RIKEN cDNA 5031439G07 gene [Source:MGI Symbol;Acc:MGI:2444899]	180.1	193.82	154.82	170.41	174.79
ENSMUSG00000028756	Pink1	PTEN induced putative kinase 1 [Source:MGI Symbol;Acc:MGI:1916193]	164	183.6	178.65	172.07	174.58
ENSMUSG00000071424	Grid2	glutamate receptor, ionotropic, delta 2 [Source:MGI Symbol;Acc:MGI:95813]	189.79	173.24	168.65	166.49	174.54
ENSMUSG00000018401	Mtmr4	myotubularin related protein 4 [Source:MGI Symbol;Acc:MGI:2180699]	186.79	125.67	186.31	199.29	174.52
ENSMUSG00000054387	Mdm4	transformed mouse 3T3 cell double minute 4 [Source:MGI Symbol;Acc:MGI:107934]	132.21	213.74	177.15	173.6	174.17
ENSMUSG00000021771	Vdac2	voltage-dependent anion channel 2 [Source:MGI Symbol;Acc:MGI:106915]	148.72	125.41	223.47	199.02	174.16
ENSMUSG00000074748	Atxn7l3b	ataxin 7-like 3B [Source:MGI Symbol;Acc:MGI:1914971]	191.15	169.7	170.06	165.37	174.07
ENSMUSG00000036501	Fam13b	family with sequence similarity 13, member B [Source:MGI Symbol;Acc:MGI:2447834]	164.41	193.42	183.39	155.01	174.06
ENSMUSG00000034312	Iqsec1	IQ motif and Sec7 domain 1 [Source:MGI Symbol;Acc:MGI:1196356]	165.09	168.92	169.31	192.19	173.88
ENSMUSG00000020333	Acsl6	acyl-CoA synthetase long-chain family member 6 [Source:MGI Symbol;Acc:MGI:894291]	191.97	153.46	169.31	180.1	173.71
ENSMUSG00000034269	Setd5	SET domain containing 5 [Source:MGI Symbol;Acc:MGI:1920145]	218.31	186.09	124.82	165.43	173.66
ENSMUSG00000010608	Rbm25	RNA binding motif protein 25 [Source:MGI Symbol;Acc:MGI:1914289]	138.9	140.48	212.72	201.61	173.43
ENSMUSG00000055214	Pld5	phospholipase D family, member 5 [Source:MGI Symbol;Acc:MGI:2442056]	173.96	173.51	180.23	165.96	173.41
ENSMUSG00000034024	Cct2	chaperonin containing Tcp1, subunit 2 (beta) [Source:MGI Symbol;Acc:MGI:107186]	162.09	160.79	207.73	161.71	173.08
ENSMUSG00000023036	Pcdhgc4	protocadherin gamma subfamily C, 4 [Source:MGI Symbol;Acc:MGI:1935203]	179.83	178.48	166.4	167.09	172.95
ENSMUSG00000023064	Sncg	synuclein, gamma [Source:MGI Symbol;Acc:MGI:1298397]	181.88	169.18	166.4	174.26	172.93
ENSMUSG00000030759	Far1	fatty acyl CoA reductase 1 [Source:MGI Symbol;Acc:MGI:1914670]	156.36	160.27	153.98	220.73	172.84
ENSMUSG00000028803	Nipal3	NIPA-like domain containing 3 [Source:MGI Symbol;Acc:MGI:1921802]	166.6	166.43	178.98	179.24	172.81
ENSMUSG00000036698	Ago2	argonaute RISC catalytic subunit 2 [Source:MGI Symbol;Acc:MGI:2446632]	149.95	164.46	175.31	201.21	172.73
ENSMUSG00000020687	Cdc27	cell division cycle 27 [Source:MGI Symbol;Acc:MGI:102685]	215.3	122.53	127.48	223.72	172.26
ENSMUSG00000053963	Stum	mechanosensory transduction mediator [Source:MGI Symbol;Acc:MGI:2138735]	204.8	183.46	139.23	161.38	172.22
ENSMUSG00000030268	Bcat1	branched chain aminotransferase 1, cytosolic [Source:MGI Symbol;Acc:MGI:104861]	172.6	198.67	186.06	130.45	171.94
ENSMUSG00000032193	Ldlr	low density lipoprotein receptor [Source:MGI Symbol;Acc:MGI:96765]	177.78	208.36	149.07	152.29	171.88
ENSMUSG00000024120	Lrpprc	leucine-rich PPR-motif containing [Source:MGI Symbol;Acc:MGI:1919666]	136.44	151.1	161.9	237.46	171.72
ENSMUSG00000025089	Gfra1	glial cell line derived neurotrophic factor family receptor alpha 1 [Source:MGI Symbol;Acc:MGI:1100842]	161.55	206	150.15	169.08	171.7
ENSMUSG00000033295	Ptprf	protein tyrosine phosphatase, receptor type, F [Source:MGI Symbol;Acc:MGI:102695]	175.87	192.64	174.98	142.86	171.59
ENSMUSG00000118664	Tusc3	tumor suppressor candidate 3 [Source:MGI Symbol;Acc:MGI:1933134]	179.56	176.78	166.23	163.71	171.57
ENSMUSG00000029516	Cit	citron [Source:MGI Symbol;Acc:MGI:105313]	158.55	198.01	145.9	182.69	171.29
ENSMUSG00000025777	Gdap1	ganglioside-induced differentiation-associated-protein 1 [Source:MGI Symbol;Acc:MGI:1338002]	127.85	156.6	190.48	209.91	171.21
ENSMUSG00000021752	Kctd6	potassium channel tetramerisation domain containing 6 [Source:MGI Symbol;Acc:MGI:1918643]	250.64	164.2	136.15	133.7	171.17
ENSMUSG00000007097	Atp1a2	ATPase, Na+/K+ transporting, alpha 2 polypeptide [Source:MGI Symbol;Acc:MGI:88106]	130.57	192.77	232.89	128.19	171.11
ENSMUSG00000027177	Hipk3	homeodomain interacting protein kinase 3 [Source:MGI Symbol;Acc:MGI:1314882]	203.98	217.93	141.4	120.69	171
ENSMUSG00000021814	Anxa7	annexin A7 [Source:MGI Symbol;Acc:MGI:88031]	191.02	153.46	173.15	166.1	170.93
ENSMUSG00000115293	Gm49333	predicted gene, 49333 [Source:MGI Symbol;Acc:MGI:6121518]	216.12	117.68	163.56	186.34	170.93
ENSMUSG00000017776	Crk	v-crk avian sarcoma virus CT10 oncogene homolog [Source:MGI Symbol;Acc:MGI:88508]	210.39	138.52	128.65	205.79	170.84
ENSMUSG00000040268	Plekha1	pleckstrin homology domain containing, family A (phosphoinositide binding specific) member 1 [Source:MGI Symbol;Acc:MGI:2442213]	209.44	144.54	140.07	188.8	170.71
ENSMUSG00000019841	Rev3l	REV3 like, DNA directed polymerase zeta catalytic subunit [Source:MGI Symbol;Acc:MGI:1337131]	147.36	170.75	156.06	208.45	170.66
ENSMUSG00000089715	Cbx6	chromobox 6 [Source:MGI Symbol;Acc:MGI:3512628]	120.48	169.44	203.14	189.53	170.65
ENSMUSG00000030738	Eif3c	eukaryotic translation initiation factor 3, subunit C [Source:MGI Symbol;Acc:MGI:1926966]	186.92	155.68	156.48	183.02	170.53
ENSMUSG00000042323	Pbrm1	polybromo 1 [Source:MGI Symbol;Acc:MGI:1923998]	186.11	176.39	165.31	153.15	170.24
ENSMUSG00000035898	Uba6	ubiquitin-like modifier activating enzyme 6 [Source:MGI Symbol;Acc:MGI:1913894]	160.18	176.91	202.31	140.8	170.05
ENSMUSG00000028020	Glrb	glycine receptor, beta subunit [Source:MGI Symbol;Acc:MGI:95751]	166.6	132.49	188.81	191.79	169.92
ENSMUSG00000026775	Yme1l1	YME1-like 1 (S. cerevisiae) [Source:MGI Symbol;Acc:MGI:1351651]	176.01	153.32	187.81	162.51	169.91
ENSMUSG00000030057	Cnbp	cellular nucleic acid binding protein [Source:MGI Symbol;Acc:MGI:88431]	169.19	159.22	158.9	192.32	169.91
ENSMUSG00000022110	Sucla2	succinate-Coenzyme A ligase, ADP-forming, beta subunit [Source:MGI Symbol;Acc:MGI:1306775]	188.97	125.8	195.06	169.41	169.81
ENSMUSG00000036585	Fgf1	fibroblast growth factor 1 [Source:MGI Symbol;Acc:MGI:95515]	151.45	141.79	208.98	176.72	169.73
ENSMUSG00000043885	Slc36a4	solute carrier family 36 (proton/amino acid symporter), member 4 [Source:MGI Symbol;Acc:MGI:2442595]	148.58	141.01	193.81	195.37	169.69
ENSMUSG00000057236	Rbbp4	retinoblastoma binding protein 4, chromatin remodeling factor [Source:MGI Symbol;Acc:MGI:1194912]	171.64	188.84	158.73	159.39	169.65
ENSMUSG00000041459	Tardbp	TAR DNA binding protein [Source:MGI Symbol;Acc:MGI:2387629]	94.83	185.3	213.31	185.15	169.65
ENSMUSG00000048076	Arf1	ADP-ribosylation factor 1 [Source:MGI Symbol;Acc:MGI:99431]	185.97	198.93	175.15	118.23	169.57
ENSMUSG00000025132	Arhgdia	Rho GDP dissociation inhibitor (GDI) alpha [Source:MGI Symbol;Acc:MGI:2178103]	153.22	194.08	162.73	168.02	169.51
ENSMUSG00000029103	Lrpap1	low density lipoprotein receptor-related protein associated protein 1 [Source:MGI Symbol;Acc:MGI:96829]	139.31	200.37	178.98	158.86	169.38
ENSMUSG00000030120	Mlf2	myeloid leukemia factor 2 [Source:MGI Symbol;Acc:MGI:1353554]	131.94	199.58	178.56	166.36	169.11
ENSMUSG00000030110	Ret	ret proto-oncogene [Source:MGI Symbol;Acc:MGI:97902]	149.95	178.48	174.4	173.4	169.06
ENSMUSG00000038538	Ubn2	ubinuclein 2 [Source:MGI Symbol;Acc:MGI:2444236]	193.88	148.87	198.06	134.96	168.94
ENSMUSG00000074415	Mir100hg	Mir100 Mirlet7a-2 Mir125b-1 cluster host gene [Source:MGI Symbol;Acc:MGI:1920394]	203.43	176.13	131.73	164.17	168.87
ENSMUSG00000000131	Xpo6	exportin 6 [Source:MGI Symbol;Acc:MGI:2429950]	155.54	191.72	159.15	167.22	168.41
ENSMUSG00000018501	Ncor1	nuclear receptor co-repressor 1 [Source:MGI Symbol;Acc:MGI:1349717]	107.93	174.16	218.39	173.07	168.39
ENSMUSG00000055540	Epha6	Eph receptor A6 [Source:MGI Symbol;Acc:MGI:108034]	158.68	155.95	191.06	167.22	168.23
ENSMUSG00000027248	Pdia3	protein disulfide isomerase associated 3 [Source:MGI Symbol;Acc:MGI:95834]	127.98	191.85	206.81	145.85	168.12
ENSMUSG00000052949	Rnf157	ring finger protein 157 [Source:MGI Symbol;Acc:MGI:2442484]	165.23	193.56	150.07	162.84	167.92
ENSMUSG00000018846	Pank3	pantothenate kinase 3 [Source:MGI Symbol;Acc:MGI:2387464]	161.14	163.02	171.81	175.72	167.92
ENSMUSG00000022421	Nptxr	neuronal pentraxin receptor [Source:MGI Symbol;Acc:MGI:1920590]	158	206.79	161.56	145.18	167.88
ENSMUSG00000022577	Ly6h	lymphocyte antigen 6 complex, locus H [Source:MGI Symbol;Acc:MGI:1346030]	86.09	190.67	208.14	185.15	167.51
ENSMUSG00000037458	Azin1	antizyme inhibitor 1 [Source:MGI Symbol;Acc:MGI:1859169]	121.02	166.95	171.81	210.18	167.49
ENSMUSG00000029804	Herc3	hect domain and RLD 3 [Source:MGI Symbol;Acc:MGI:1921248]	172.6	166.69	138.4	191.79	167.37
ENSMUSG00000020863	Luc7l3	LUC7-like 3 (S. cerevisiae) [Source:MGI Symbol;Acc:MGI:1914934]	152.41	169.44	146.15	201.35	167.34
ENSMUSG00000066232	Ipo7	importin 7 [Source:MGI Symbol;Acc:MGI:2152414]	144.63	156.34	131.32	236.33	167.15
ENSMUSG00000001467	Cyp51	cytochrome P450, family 51 [Source:MGI Symbol;Acc:MGI:106040]	112.56	149.13	214.97	191.45	167.03
ENSMUSG00000054814	Usp46	ubiquitin specific peptidase 46 [Source:MGI Symbol;Acc:MGI:1916977]	121.3	186.74	200.89	158.79	166.93
ENSMUSG00000026159	Agfg1	ArfGAP with FG repeats 1 [Source:MGI Symbol;Acc:MGI:1333754]	197.7	145.46	123.9	200.42	166.87
ENSMUSG00000055373	Fut9	fucosyltransferase 9 [Source:MGI Symbol;Acc:MGI:1330859]	154.18	117.29	190.98	204.73	166.79
ENSMUSG00000039252	Lgi2	leucine-rich repeat LGI family, member 2 [Source:MGI Symbol;Acc:MGI:2180196]	177.65	162.76	166.65	159.66	166.68
ENSMUSG00000033152	Podxl2	podocalyxin-like 2 [Source:MGI Symbol;Acc:MGI:2442488]	161	180.71	149.65	175.26	166.65
ENSMUSG00000021273	Fdft1	farnesyl diphosphate farnesyl transferase 1 [Source:MGI Symbol;Acc:MGI:102706]	196.07	138.12	182.48	148.7	166.34
ENSMUSG00000026554	Dcaf8	DDB1 and CUL4 associated factor 8 [Source:MGI Symbol;Acc:MGI:91860]	175.46	140.09	186.48	162.84	166.22
ENSMUSG00000039579	Grin3a	glutamate receptor ionotropic, NMDA3A [Source:MGI Symbol;Acc:MGI:1933206]	161.27	134.85	196.89	171.67	166.17
ENSMUSG00000032046	Abhd12	abhydrolase domain containing 12 [Source:MGI Symbol;Acc:MGI:1923442]	148.86	169.7	163.31	182.03	165.98
ENSMUSG00000031604	Msmo1	methylsterol monoxygenase 1 [Source:MGI Symbol;Acc:MGI:1913484]	191.97	159.88	135.23	176.58	165.92
ENSMUSG00000027763	Mbnl1	muscleblind like splicing factor 1 [Source:MGI Symbol;Acc:MGI:1928482]	140.13	122.53	214.56	186.14	165.84
ENSMUSG00000022797	Tfrc	transferrin receptor [Source:MGI Symbol;Acc:MGI:98822]	103.97	174.29	158.23	226.77	165.82
ENSMUSG00000022378	Cyrib	CYFIP related Rac1 interactor B [Source:MGI Symbol;Acc:MGI:1923520]	154.59	176.91	160.81	170.21	165.63
ENSMUSG00000021147	Wdr37	WD repeat domain 37 [Source:MGI Symbol;Acc:MGI:1920393]	204.8	154.5	137.32	165.23	165.46
ENSMUSG00000007739	Cct4	chaperonin containing Tcp1, subunit 4 (delta) [Source:MGI Symbol;Acc:MGI:104689]	191.56	131.83	145.23	192.85	165.37
ENSMUSG00000034342	Cbl	Casitas B-lineage lymphoma [Source:MGI Symbol;Acc:MGI:88279]	177.37	151.62	147.32	184.35	165.17
ENSMUSG00000005973	Rcn1	reticulocalbin 1 [Source:MGI Symbol;Acc:MGI:104559]	146.81	155.68	179.98	177.45	164.98
ENSMUSG00000032407	U2surp	U2 snRNP-associated SURP domain containing [Source:MGI Symbol;Acc:MGI:1915208]	130.44	152.01	182.23	194.51	164.8
ENSMUSG00000002748	Baz1b	bromodomain adjacent to zinc finger domain, 1B [Source:MGI Symbol;Acc:MGI:1353499]	176.69	167.61	144.73	169.55	164.65
ENSMUSG00000038708	Golga4	golgi autoantigen, golgin subfamily a, 4 [Source:MGI Symbol;Acc:MGI:1859646]	164.41	182.42	173.98	136.75	164.39
ENSMUSG00000003970	Rpl8	ribosomal protein L8 [Source:MGI Symbol;Acc:MGI:1350927]	167.28	177.17	181.23	131.58	164.31
ENSMUSG00000027284	Cdan1	congenital dyserythropoietic anemia, type I (human) [Source:MGI Symbol;Acc:MGI:1916218]	164.55	162.63	156.23	173.66	164.27
ENSMUSG00000031626	Sorbs2	sorbin and SH3 domain containing 2 [Source:MGI Symbol;Acc:MGI:1924574]	163.18	133.27	175.23	185.35	164.26
ENSMUSG00000006576	Slc4a3	solute carrier family 4 (anion exchanger), member 3 [Source:MGI Symbol;Acc:MGI:109350]	167.82	201.02	160.31	127.19	164.09
ENSMUSG00000102657	Gm37899	predicted gene, 37899 [Source:MGI Symbol;Acc:MGI:5611127]	183.65	114.53	167.31	189.86	163.84
ENSMUSG00000051149	Adnp	activity-dependent neuroprotective protein [Source:MGI Symbol;Acc:MGI:1338758]	181.6	142.45	151.65	179.44	163.78
ENSMUSG00000015090	Ptgds	prostaglandin D2 synthase (brain) [Source:MGI Symbol;Acc:MGI:99261]	132.76	168	173.73	180.63	163.78
ENSMUSG00000002222	Rmnd5a	required for meiotic nuclear division 5 homolog A [Source:MGI Symbol;Acc:MGI:1915727]	178.87	121.22	189.23	165.7	163.75
ENSMUSG00000037386	Rims2	regulating synaptic membrane exocytosis 2 [Source:MGI Symbol;Acc:MGI:2152972]	151.86	184.38	191.14	127.59	163.74
ENSMUSG00000024091	Vapa	vesicle-associated membrane protein, associated protein A [Source:MGI Symbol;Acc:MGI:1353561]	176.28	114.4	167.65	196.57	163.72
ENSMUSG00000054008	Ndst1	N-deacetylase/N-sulfotransferase (heparan glucosaminyl) 1 [Source:MGI Symbol;Acc:MGI:104719]	125.8	224.22	158.31	145.65	163.5
ENSMUSG00000047215	Rpl9	ribosomal protein L9 [Source:MGI Symbol;Acc:MGI:1298373]	208.62	153.59	154.98	136.75	163.49
ENSMUSG00000046844	Vat1l	vesicle amine transport protein 1 like [Source:MGI Symbol;Acc:MGI:2142534]	172.05	142.97	128.73	209.78	163.38
ENSMUSG00000022307	Oxr1	oxidation resistance 1 [Source:MGI Symbol;Acc:MGI:2179326]	167.69	157.12	121.24	207.39	163.36
ENSMUSG00000020257	Wdr82	WD repeat domain containing 82 [Source:MGI Symbol;Acc:MGI:1924555]	142.31	161.06	159.81	189.99	163.29
ENSMUSG00000019726	Lyst	lysosomal trafficking regulator [Source:MGI Symbol;Acc:MGI:107448]	150.9	160.66	144.57	196.63	163.19
ENSMUSG00000020390	Ube2b	ubiquitin-conjugating enzyme E2B [Source:MGI Symbol;Acc:MGI:102944]	154.72	194.21	179.23	124.47	163.16
ENSMUSG00000032517	Mobp	myelin-associated oligodendrocytic basic protein [Source:MGI Symbol;Acc:MGI:108511]	188.84	178.48	172.98	112.32	163.16
ENSMUSG00000090223	Pcp4	Purkinje cell protein 4 [Source:MGI Symbol;Acc:MGI:97509]	154.59	173.24	139.9	184.75	163.12
ENSMUSG00000056073	Grik2	glutamate receptor, ionotropic, kainate 2 (beta 2) [Source:MGI Symbol;Acc:MGI:95815]	168.91	147.56	125.15	210.57	163.05
ENSMUSG00000021130	Galnt16	polypeptide N-acetylgalactosaminyltransferase 16 [Source:MGI Symbol;Acc:MGI:1917754]	141.08	175.34	142.15	193.58	163.04
ENSMUSG00000001441	Npepps	aminopeptidase puromycin sensitive [Source:MGI Symbol;Acc:MGI:1101358]	103.83	163.41	198.89	185.68	162.95
ENSMUSG00000025558	Dock9	dedicator of cytokinesis 9 [Source:MGI Symbol;Acc:MGI:106321]	162.91	155.55	153.23	179.44	162.78
ENSMUSG00000044864	Ankrd50	ankyrin repeat domain 50 [Source:MGI Symbol;Acc:MGI:2139777]	140.81	190.54	112.4	206.99	162.69
ENSMUSG00000026234	Ncl	nucleolin [Source:MGI Symbol;Acc:MGI:97286]	150.63	185.82	162.65	151.42	162.63
ENSMUSG00000028879	Stx12	syntaxin 12 [Source:MGI Symbol;Acc:MGI:1931027]	134.8	160.66	195.06	158.66	162.3
ENSMUSG00000062044	Lmtk3	lemur tyrosine kinase 3 [Source:MGI Symbol;Acc:MGI:3039582]	189.24	183.07	139.15	137.68	162.29
ENSMUSG00000028222	Calb1	calbindin 1 [Source:MGI Symbol;Acc:MGI:88248]	116.93	154.77	157.56	219.73	162.25
ENSMUSG00000035776	Cd99l2	CD99 antigen-like 2 [Source:MGI Symbol;Acc:MGI:2177151]	143.67	142.19	187.64	174	161.87
ENSMUSG00000078671	Chd2	chromodomain helicase DNA binding protein 2 [Source:MGI Symbol;Acc:MGI:2448567]	152.27	178.48	133.15	182.63	161.63
ENSMUSG00000028960	Ube4b	ubiquitination factor E4B [Source:MGI Symbol;Acc:MGI:1927086]	176.83	156.08	133.73	179.77	161.6
ENSMUSG00000045095	Magi1	membrane associated guanylate kinase, WW and PDZ domain containing 1 [Source:MGI Symbol;Acc:MGI:1203522]	194.43	175.08	149.07	127.73	161.57
ENSMUSG00000000563	Atp5pb	ATP synthase peripheral stalk-membrane subunit b [Source:MGI Symbol;Acc:MGI:1100495]	161.55	134.72	184.73	163.97	161.24
ENSMUSG00000021987	Mtmr6	myotubularin related protein 6 [Source:MGI Symbol;Acc:MGI:2145637]	134.53	179.93	155.4	174.86	161.18
ENSMUSG00000031302	Nlgn3	neuroligin 3 [Source:MGI Symbol;Acc:MGI:2444609]	190.88	173.77	137.82	141.67	161.03
ENSMUSG00000025651	Uqcrc1	ubiquinol-cytochrome c reductase core protein 1 [Source:MGI Symbol;Acc:MGI:107876]	197.16	160.79	144.48	141.67	161.03
ENSMUSG00000061755	Bod1l	biorientation of chromosomes in cell division 1-like [Source:MGI Symbol;Acc:MGI:2444804]	125.53	126.33	193.73	198.36	160.99
ENSMUSG00000042446	Zmym4	zinc finger, MYM-type 4 [Source:MGI Symbol;Acc:MGI:1915035]	181.19	129.34	150.48	182.89	160.98
ENSMUSG00000092083	Kcnb2	potassium voltage gated channel, Shab-related subfamily, member 2 [Source:MGI Symbol;Acc:MGI:99632]	122.52	127.9	177.06	216.35	160.96
ENSMUSG00000016382	Pls3	plastin 3 (T-isoform) [Source:MGI Symbol;Acc:MGI:104807]	155	155.03	134.4	199.22	160.91
ENSMUSG00000051323	Pcdh19	protocadherin 19 [Source:MGI Symbol;Acc:MGI:2685563]	139.03	134.85	176.65	192.58	160.78
ENSMUSG00000024966	Stip1	stress-induced phosphoprotein 1 [Source:MGI Symbol;Acc:MGI:109130]	138.35	185.43	152.23	166.43	160.61
ENSMUSG00000015882	Lcorl	ligand dependent nuclear receptor corepressor-like [Source:MGI Symbol;Acc:MGI:2651932]	163.73	144.81	178.73	155.08	160.59
ENSMUSG00000024472	Dcp2	decapping mRNA 2 [Source:MGI Symbol;Acc:MGI:1917890]	131.39	176.13	180.31	154.41	160.56
ENSMUSG00000058589	Anks1b	ankyrin repeat and sterile alpha motif domain containing 1B [Source:MGI Symbol;Acc:MGI:1924781]	113.93	185.17	159.4	182.23	160.18
ENSMUSG00000031310	Zmym3	zinc finger, MYM-type 3 [Source:MGI Symbol;Acc:MGI:1927231]	141.08	189.36	132.98	176.25	159.92
ENSMUSG00000032666	1700025G04Rik	RIKEN cDNA 1700025G04 gene [Source:MGI Symbol;Acc:MGI:1916649]	128.53	172.33	167.9	170.74	159.87
ENSMUSG00000032898	Fbxo21	F-box protein 21 [Source:MGI Symbol;Acc:MGI:1924223]	143.67	153.06	168.9	173.53	159.79
ENSMUSG00000031292	Cdkl5	cyclin-dependent kinase-like 5 [Source:MGI Symbol;Acc:MGI:1278336]	137.81	115.58	170.4	215.29	159.77
ENSMUSG00000021114	Atp6v1d	ATPase, H+ transporting, lysosomal V1 subunit D [Source:MGI Symbol;Acc:MGI:1921084]	164.14	153.32	151.73	169.41	159.65
ENSMUSG00000038733	Wdr26	WD repeat domain 26 [Source:MGI Symbol;Acc:MGI:1923825]	140.67	134.58	173.4	189.93	159.64
ENSMUSG00000028005	Gucy1b1	guanylate cyclase 1, soluble, beta 1 [Source:MGI Symbol;Acc:MGI:1860604]	144.63	148.74	167.73	177.45	159.64
ENSMUSG00000103088	Pcdhgb6	protocadherin gamma subfamily B, 6 [Source:MGI Symbol;Acc:MGI:1935197]	175.6	159.75	160.65	142.53	159.63
ENSMUSG00000020936	Nmt1	N-myristoyltransferase 1 [Source:MGI Symbol;Acc:MGI:102579]	95.1	166.04	155.23	220.8	159.29
ENSMUSG00000036561	Ppp6r2	protein phosphatase 6, regulatory subunit 2 [Source:MGI Symbol;Acc:MGI:1918724]	193.06	124.89	157.23	160.98	159.04
ENSMUSG00000032187	Smarca4	SWI/SNF related, matrix associated, actin dependent regulator of chromatin, subfamily a, member 4 [Source:MGI Symbol;Acc:MGI:88192]	169.6	191.98	135.4	139.01	159
ENSMUSG00000028410	Dnaja1	DnaJ heat shock protein family (Hsp40) member A1 [Source:MGI Symbol;Acc:MGI:1270129]	134.53	134.85	157.48	208.91	158.94
ENSMUSG00000037058	Paip2	polyadenylate-binding protein-interacting protein 2 [Source:MGI Symbol;Acc:MGI:1915119]	158.95	156.86	153.48	166.23	158.88
ENSMUSG00000015944	Castor2	cytosolic arginine sensor for mTORC1 subunit 2 [Source:MGI Symbol;Acc:MGI:1933384]	121.02	159.09	147.82	207.59	158.88
ENSMUSG00000036257	Pnpla8	patatin-like phospholipase domain containing 8 [Source:MGI Symbol;Acc:MGI:1914702]	138.49	139.96	180.4	176.32	158.79
ENSMUSG00000049106	Dcaf5	DDB1 and CUL4 associated factor 5 [Source:MGI Symbol;Acc:MGI:2444785]	195.66	133.67	193.06	112.72	158.78
ENSMUSG00000025630	Hprt	hypoxanthine guanine phosphoribosyl transferase [Source:MGI Symbol;Acc:MGI:96217]	208.62	105.89	171.23	148.97	158.68
ENSMUSG00000024188	Luc7l	Luc7-like [Source:MGI Symbol;Acc:MGI:1914228]	147.77	184.25	181.06	121.62	158.67
ENSMUSG00000021134	Srsf5	serine and arginine-rich splicing factor 5 [Source:MGI Symbol;Acc:MGI:98287]	99.88	185.56	145.57	203.34	158.59
ENSMUSG00000019907	Ppp1r12a	protein phosphatase 1, regulatory subunit 12A [Source:MGI Symbol;Acc:MGI:1309528]	208.48	107.46	151.07	166.76	158.44
ENSMUSG00000060924	Csmd1	CUB and Sushi multiple domains 1 [Source:MGI Symbol;Acc:MGI:2137383]	176.96	137.86	166.06	152.62	158.38
ENSMUSG00000029238	Clock	circadian locomotor output cycles kaput [Source:MGI Symbol;Acc:MGI:99698]	161.68	149.52	137.82	184.48	158.38
ENSMUSG00000031622	Sin3b	transcriptional regulator, SIN3B (yeast) [Source:MGI Symbol;Acc:MGI:107158]	140.53	153.98	149.32	189.53	158.34
ENSMUSG00000041141	Pnma8a	PNMA family member 8A [Source:MGI Symbol;Acc:MGI:1918941]	129.35	136.55	207.56	159.66	158.28
ENSMUSG00000031731	Ap1g1	adaptor protein complex AP-1, gamma 1 subunit [Source:MGI Symbol;Acc:MGI:101919]	166.87	116.11	159.56	190.46	158.25
ENSMUSG00000063146	Clip2	CAP-GLY domain containing linker protein 2 [Source:MGI Symbol;Acc:MGI:1313136]	194.29	185.82	105.07	147.77	158.24
ENSMUSG00000030084	Plxna1	plexin A1 [Source:MGI Symbol;Acc:MGI:107685]	151.31	182.81	134.57	163.97	158.17
ENSMUSG00000000605	Clcn4	chloride channel, voltage-sensitive 4 [Source:MGI Symbol;Acc:MGI:104571]	202.62	149.39	154.23	126.2	158.11
ENSMUSG00000024019	Cmtr1	cap methyltransferase 1 [Source:MGI Symbol;Acc:MGI:1921407]	172.33	191.72	127.73	140.4	158.05
ENSMUSG00000061751	Kalrn	kalirin, RhoGEF kinase [Source:MGI Symbol;Acc:MGI:2685385]	165.5	150.31	137.15	178.38	157.84
ENSMUSG00000028136	Snx27	sorting nexin family member 27 [Source:MGI Symbol;Acc:MGI:1923992]	158.95	179.4	165.23	127.33	157.73
ENSMUSG00000028986	Klhl7	kelch-like 7 [Source:MGI Symbol;Acc:MGI:1196453]	163.46	166.17	147.07	154.21	157.73
ENSMUSG00000039661	Dusp26	dual specificity phosphatase 26 (putative) [Source:MGI Symbol;Acc:MGI:1914209]	153.77	173.9	148.15	155.08	157.72
ENSMUSG00000103749	Pcdhgb5	protocadherin gamma subfamily B, 5 [Source:MGI Symbol;Acc:MGI:1935196]	205.21	147.56	137.15	140.07	157.5
ENSMUSG00000001847	Rac1	Rac family small GTPase 1 [Source:MGI Symbol;Acc:MGI:97845]	134.53	146.38	181.65	167.42	157.49
ENSMUSG00000008730	Hipk1	homeodomain interacting protein kinase 1 [Source:MGI Symbol;Acc:MGI:1314873]	153.09	169.18	171.9	135.76	157.48
ENSMUSG00000062270	Morf4l1	mortality factor 4 like 1 [Source:MGI Symbol;Acc:MGI:1096551]	185.83	149.79	168.56	125.6	157.45
ENSMUSG00000049606	Zfp644	zinc finger protein 644 [Source:MGI Symbol;Acc:MGI:1277212]	212.71	114.67	140.07	162.05	157.37
ENSMUSG00000036966	Spryd3	SPRY domain containing 3 [Source:MGI Symbol;Acc:MGI:2446175]	157.86	158.57	146.57	166.1	157.27
ENSMUSG00000041225	Arhgap12	Rho GTPase activating protein 12 [Source:MGI Symbol;Acc:MGI:1922665]	174.24	152.14	166.23	136.42	157.26
ENSMUSG00000051331	Cacna1c	calcium channel, voltage-dependent, L type, alpha 1C subunit [Source:MGI Symbol;Acc:MGI:103013]	187.47	169.57	126.9	144.52	157.12
ENSMUSG00000109394	A230057D06Rik	RIKEN cDNA A230057D06 gene [Source:MGI Symbol;Acc:MGI:2442922]	151.31	138.38	146.48	192.25	157.11
ENSMUSG00000034557	Zfyve9	zinc finger, FYVE domain containing 9 [Source:MGI Symbol;Acc:MGI:2652838]	138.62	160.14	169.23	159.52	156.88
ENSMUSG00000030870	Ubfd1	ubiquitin family domain containing 1 [Source:MGI Symbol;Acc:MGI:107301]	185.7	148.48	141.4	151.76	156.83
ENSMUSG00000102206	Pcdha11	protocadherin alpha 11 [Source:MGI Symbol;Acc:MGI:1298372]	137.67	153.06	169.31	167.03	156.77
ENSMUSG00000020530	Ggnbp2	gametogenetin binding protein 2 [Source:MGI Symbol;Acc:MGI:2387356]	150.77	134.32	156.98	184.82	156.72
ENSMUSG00000015968	Cacna1d	calcium channel, voltage-dependent, L type, alpha 1D subunit [Source:MGI Symbol;Acc:MGI:88293]	168.1	182.42	135.23	140.6	156.59
ENSMUSG00000024008	Cpne5	copine V [Source:MGI Symbol;Acc:MGI:2385908]	137.4	195.26	154.65	138.81	156.53
ENSMUSG00000027350	Chgb	chromogranin B [Source:MGI Symbol;Acc:MGI:88395]	165.5	129.08	154.57	176.72	156.47
ENSMUSG00000044791	Setd2	SET domain containing 2 [Source:MGI Symbol;Acc:MGI:1918177]	156.63	150.05	170.23	148.84	156.44
ENSMUSG00000029772	Ahcyl2	S-adenosylhomocysteine hydrolase-like 2 [Source:MGI Symbol;Acc:MGI:1921590]	173.01	106.41	194.81	151.16	156.35
ENSMUSG00000103585	Pcdhgb4	protocadherin gamma subfamily B, 4 [Source:MGI Symbol;Acc:MGI:1935173]	190.34	151.36	148.15	135.43	156.32
ENSMUSG00000025860	Xiap	X-linked inhibitor of apoptosis [Source:MGI Symbol;Acc:MGI:107572]	102.19	199.45	159.65	163.57	156.22
ENSMUSG00000031667	Aktip	AKT interacting protein [Source:MGI Symbol;Acc:MGI:3693832]	207.94	134.58	139.65	142.6	156.19
ENSMUSG00000038976	Ppp1r9b	protein phosphatase 1, regulatory subunit 9B [Source:MGI Symbol;Acc:MGI:2387581]	124.84	203.78	163.81	131.71	156.04
ENSMUSG00000037822	Smim14	small integral membrane protein 14 [Source:MGI Symbol;Acc:MGI:1915802]	155.68	108.11	150.73	209.45	155.99
ENSMUSG00000038970	Lmtk2	lemur tyrosine kinase 2 [Source:MGI Symbol;Acc:MGI:3036247]	185.29	142.58	173.56	122.48	155.98
ENSMUSG00000024597	Slc12a2	solute carrier family 12, member 2 [Source:MGI Symbol;Acc:MGI:101924]	213.94	125.02	136.15	148.7	155.95
ENSMUSG00000049583	Grm5	glutamate receptor, metabotropic 5 [Source:MGI Symbol;Acc:MGI:1351342]	109.97	155.68	164.98	193.05	155.92
ENSMUSG00000053774	Ubxn7	UBX domain protein 7 [Source:MGI Symbol;Acc:MGI:2146388]	137.53	148.34	178.48	159.26	155.9
ENSMUSG00000048264	Dip2c	disco interacting protein 2 homolog C [Source:MGI Symbol;Acc:MGI:1920179]	182.15	112.04	155.4	174	155.9
ENSMUSG00000027663	Zmat3	zinc finger matrin type 3 [Source:MGI Symbol;Acc:MGI:1195270]	174.78	124.89	130.73	192.52	155.73
ENSMUSG00000102222	Pcdhga10	protocadherin gamma subfamily A, 10 [Source:MGI Symbol;Acc:MGI:1935227]	205.21	138.38	140.73	138.41	155.68
ENSMUSG00000024921	Smarca2	SWI/SNF related, matrix associated, actin dependent regulator of chromatin, subfamily a, member 2 [Source:MGI Symbol;Acc:MGI:99603]	181.19	181.5	145.48	113.12	155.32
ENSMUSG00000047193	Dync2h1	dynein cytoplasmic 2 heavy chain 1 [Source:MGI Symbol;Acc:MGI:107736]	207.12	113.22	138.32	162.11	155.19
ENSMUSG00000105204	Gm43738	predicted gene 43738 [Source:MGI Symbol;Acc:MGI:5663875]	134.12	156.08	177.56	152.89	155.16
ENSMUSG00000053838	Nudcd3	NudC domain containing 3 [Source:MGI Symbol;Acc:MGI:2144158]	157.86	166.17	146.98	149.63	155.16
ENSMUSG00000025980	Hspd1	heat shock protein 1 (chaperonin) [Source:MGI Symbol;Acc:MGI:96242]	192.11	121.74	176.56	130.05	155.12
ENSMUSG00000103677	Pcdhga4	protocadherin gamma subfamily A, 4 [Source:MGI Symbol;Acc:MGI:1935216]	175.19	147.82	147.15	150.23	155.1
ENSMUSG00000030744	Rps3	ribosomal protein S3 [Source:MGI Symbol;Acc:MGI:1350917]	138.22	143.89	163.81	174.39	155.08
ENSMUSG00000027457	Snph	syntaphilin [Source:MGI Symbol;Acc:MGI:2139270]	192.79	186.09	138.73	102.5	155.03
ENSMUSG00000024603	Dctn4	dynactin 4 [Source:MGI Symbol;Acc:MGI:1914915]	111.75	155.55	168.81	183.56	154.92
ENSMUSG00000026319	Relch	RAB11 binding and LisH domain, coiled-coil and HEAT repeat containing [Source:MGI Symbol;Acc:MGI:1922832]	159.36	150.83	159.15	150.3	154.91
ENSMUSG00000074746	Pdzd8	PDZ domain containing 8 [Source:MGI Symbol;Acc:MGI:2677270]	150.5	129.87	174.56	164.7	154.91
ENSMUSG00000062825	Actg1	actin, gamma, cytoplasmic 1 [Source:MGI Symbol;Acc:MGI:87906]	129.76	122.4	216.14	150.96	154.81
ENSMUSG00000026696	Vamp4	vesicle-associated membrane protein 4 [Source:MGI Symbol;Acc:MGI:1858730]	177.24	123.71	181.31	136.55	154.7
ENSMUSG00000055302	Mrfap1	Morf4 family associated protein 1 [Source:MGI Symbol;Acc:MGI:1914818]	203.03	136.03	145.98	133.43	154.62
ENSMUSG00000047547	Cltb	clathrin, light polypeptide (Lcb) [Source:MGI Symbol;Acc:MGI:1921575]	159.64	142.19	150.65	165.23	154.43
ENSMUSG00000030223	Ptpro	protein tyrosine phosphatase, receptor type, O [Source:MGI Symbol;Acc:MGI:1097152]	133.44	169.18	149.65	165.37	154.41
ENSMUSG00000038143	Stox2	storkhead box 2 [Source:MGI Symbol;Acc:MGI:1918319]	166.05	118.86	156.15	176.52	154.39
ENSMUSG00000037111	Setd7	SET domain containing (lysine methyltransferase) 7 [Source:MGI Symbol;Acc:MGI:1920501]	169.87	134.32	169.98	143.26	154.36
ENSMUSG00000020949	Fkbp3	FK506 binding protein 3 [Source:MGI Symbol;Acc:MGI:1353460]	145.72	135.24	209.98	126.33	154.32
ENSMUSG00000103255	Pcdhac1	protocadherin alpha subfamily C, 1 [Source:MGI Symbol;Acc:MGI:1891442]	141.35	156.34	163.65	155.21	154.14
ENSMUSG00000104063	Pcdhgb7	protocadherin gamma subfamily B, 7 [Source:MGI Symbol;Acc:MGI:1935199]	180.38	150.57	153.82	131.44	154.05
ENSMUSG00000038530	Rgs4	regulator of G-protein signaling 4 [Source:MGI Symbol;Acc:MGI:108409]	170.14	131.31	126.57	187.67	153.92
ENSMUSG00000067851	Arfgef1	ADP-ribosylation factor guanine nucleotide-exchange factor 1(brefeldin A-inhibited) [Source:MGI Symbol;Acc:MGI:2442988]	118.84	166.04	119.82	210.64	153.83
ENSMUSG00000005886	Ncoa2	nuclear receptor coactivator 2 [Source:MGI Symbol;Acc:MGI:1276533]	177.37	160.92	146.15	130.85	153.82
ENSMUSG00000050043	Tmx2	thioredoxin-related transmembrane protein 2 [Source:MGI Symbol;Acc:MGI:1914208]	162.5	157.39	144.9	150.3	153.77
ENSMUSG00000031442	Mcf2l	mcf.2 transforming sequence-like [Source:MGI Symbol;Acc:MGI:103263]	184.33	164.07	134.9	131.64	153.74
ENSMUSG00000025738	Fbxl16	F-box and leucine-rich repeat protein 16 [Source:MGI Symbol;Acc:MGI:2448488]	132.08	176.26	178.15	128.46	153.73
ENSMUSG00000103770	Pcdha9	protocadherin alpha 9 [Source:MGI Symbol;Acc:MGI:2447322]	155.41	150.97	153.4	154.88	153.66
ENSMUSG00000103897	Pcdhga8	protocadherin gamma subfamily A, 8 [Source:MGI Symbol;Acc:MGI:1935221]	182.56	146.25	150.07	135.69	153.64
ENSMUSG00000028698	Pik3r3	phosphoinositide-3-kinase regulatory subunit 3 [Source:MGI Symbol;Acc:MGI:109277]	182.7	159.35	120.57	151.82	153.61
ENSMUSG00000014077	Chp1	calcineurin-like EF hand protein 1 [Source:MGI Symbol;Acc:MGI:1927185]	190.75	132.23	156.48	134.89	153.59
ENSMUSG00000021843	Ktn1	kinectin 1 [Source:MGI Symbol;Acc:MGI:109153]	136.71	128.29	162.31	185.75	153.27
ENSMUSG00000102428	Pcdhga12	protocadherin gamma subfamily A, 12 [Source:MGI Symbol;Acc:MGI:1935229]	180.38	154.9	142.23	135.23	153.18
ENSMUSG00000035958	Tdp2	tyrosyl-DNA phosphodiesterase 2 [Source:MGI Symbol;Acc:MGI:1860486]	129.89	289.09	109.49	84.18	153.16
ENSMUSG00000104318	Pcdha7	protocadherin alpha 7 [Source:MGI Symbol;Acc:MGI:1298369]	152.27	156.6	149.48	154.08	153.11
ENSMUSG00000048142	Nat8l	N-acetyltransferase 8-like [Source:MGI Symbol;Acc:MGI:2447776]	136.03	184.78	158.65	132.9	153.09
ENSMUSG00000103310	Pcdha12	protocadherin alpha 12 [Source:MGI Symbol;Acc:MGI:1298370]	137.67	152.41	165.9	155.54	152.88
ENSMUSG00000027770	Dhx36	DEAH (Asp-Glu-Ala-His) box polypeptide 36 [Source:MGI Symbol;Acc:MGI:1919412]	81.18	163.68	173.98	192.65	152.87
ENSMUSG00000071659	Hnrnpul2	heterogeneous nuclear ribonucleoprotein U-like 2 [Source:MGI Symbol;Acc:MGI:1915943]	211.48	140.87	150.73	108.08	152.79
ENSMUSG00000018481	Appbp2	amyloid beta precursor protein (cytoplasmic tail) binding protein 2 [Source:MGI Symbol;Acc:MGI:1914134]	184.74	148.34	131.15	146.78	152.75
ENSMUSG00000097736	9530059O14Rik	RIKEN cDNA 9530059O14 gene [Source:MGI Symbol;Acc:MGI:2442421]	187.47	140.61	133.15	149.23	152.62
ENSMUSG00000103037	Pcdhgb1	protocadherin gamma subfamily B, 1 [Source:MGI Symbol;Acc:MGI:1935169]	174.24	147.82	133.82	154.48	152.59
ENSMUSG00000022099	Dmtn	dematin actin binding protein [Source:MGI Symbol;Acc:MGI:99670]	167.82	129.34	171.56	141.2	152.48
ENSMUSG00000036499	Eea1	early endosome antigen 1 [Source:MGI Symbol;Acc:MGI:2442192]	137.94	171.93	108.99	190.19	152.26
ENSMUSG00000071650	Ganab	alpha glucosidase 2 alpha neutral subunit [Source:MGI Symbol;Acc:MGI:1097667]	171.64	149.52	168.81	118.9	152.22
ENSMUSG00000035696	Rnf38	ring finger protein 38 [Source:MGI Symbol;Acc:MGI:1920719]	165.5	156.6	138.23	148.44	152.19
ENSMUSG00000021071	Trim9	tripartite motif-containing 9 [Source:MGI Symbol;Acc:MGI:2137354]	112.97	167.48	137.23	190.66	152.09
ENSMUSG00000102742	Pcdhga11	protocadherin gamma subfamily A, 11 [Source:MGI Symbol;Acc:MGI:1935228]	179.28	152.14	141.65	135.23	152.08
ENSMUSG00000038619	Ensa	endosulfine alpha [Source:MGI Symbol;Acc:MGI:1891189]	153.77	153.19	142.9	158.4	152.06
ENSMUSG00000032279	Idh3a	isocitrate dehydrogenase 3 (NAD+) alpha [Source:MGI Symbol;Acc:MGI:1915084]	187.47	113.49	158.98	147.71	151.91
ENSMUSG00000034297	Med13	mediator complex subunit 13 [Source:MGI Symbol;Acc:MGI:3029632]	150.36	135.37	186.64	135.16	151.88
ENSMUSG00000055013	Agap1	ArfGAP with GTPase domain, ankyrin repeat and PH domain 1 [Source:MGI Symbol;Acc:MGI:2653690]	171.92	144.41	163.9	127.13	151.84
ENSMUSG00000103793	Pcdhga6	protocadherin gamma subfamily A, 6 [Source:MGI Symbol;Acc:MGI:1935218]	188.97	145.85	138.23	134.16	151.81
ENSMUSG00000070695	Cntnap5a	contactin associated protein-like 5A [Source:MGI Symbol;Acc:MGI:3643623]	174.37	135.76	138.57	158.46	151.79
ENSMUSG00000029578	Wipi2	WD repeat domain, phosphoinositide interacting 2 [Source:MGI Symbol;Acc:MGI:1923831]	149.68	125.28	177.4	154.81	151.79
ENSMUSG00000028456	Unc13b	unc-13 homolog B [Source:MGI Symbol;Acc:MGI:1342278]	110.52	140.22	165.9	190.39	151.76
ENSMUSG00000026860	Sh3glb2	SH3-domain GRB2-like endophilin B2 [Source:MGI Symbol;Acc:MGI:2385131]	127.03	138.65	202.23	139.01	151.73
ENSMUSG00000015165	Hnrnpl	heterogeneous nuclear ribonucleoprotein L [Source:MGI Symbol;Acc:MGI:104816]	127.3	160.66	158.9	158.79	151.41
ENSMUSG00000056492	Adgrf5	adhesion G protein-coupled receptor F5 [Source:MGI Symbol;Acc:MGI:2182928]	161.55	154.5	156.23	133.17	151.36
ENSMUSG00000052299	Ltn1	listerin E3 ubiquitin protein ligase 1 [Source:MGI Symbol;Acc:MGI:1926163]	173.42	147.82	117.65	166.29	151.3
ENSMUSG00000022905	Kpna1	karyopherin (importin) alpha 1 [Source:MGI Symbol;Acc:MGI:103560]	206.44	99.99	183.31	115.18	151.23
ENSMUSG00000038014	Fam120a	family with sequence similarity 120, member A [Source:MGI Symbol;Acc:MGI:2446163]	155.13	135.24	121.15	193.25	151.19
ENSMUSG00000040990	Sh3kbp1	SH3-domain kinase binding protein 1 [Source:MGI Symbol;Acc:MGI:1889583]	216.53	149.52	102.49	136.16	151.18
ENSMUSG00000054823	Nsd3	nuclear receptor binding SET domain protein 3 [Source:MGI Symbol;Acc:MGI:2142581]	147.49	151.49	130.23	175.39	151.15
ENSMUSG00000059890	Ube4a	ubiquitination factor E4A [Source:MGI Symbol;Acc:MGI:2154580]	143.95	112.7	172.15	175.66	151.11
ENSMUSG00000020978	Klhdc2	kelch domain containing 2 [Source:MGI Symbol;Acc:MGI:1916804]	152.13	166.56	155.81	129.72	151.06
ENSMUSG00000022533	Atp13a3	ATPase type 13A3 [Source:MGI Symbol;Acc:MGI:2685387]	149.95	149.92	163.4	140.94	151.05
ENSMUSG00000031839	Hsbp1	heat shock factor binding protein 1 [Source:MGI Symbol;Acc:MGI:1915446]	170.69	169.31	127.4	136.75	151.04
ENSMUSG00000019179	Mdh2	malate dehydrogenase 2, NAD (mitochondrial) [Source:MGI Symbol;Acc:MGI:97050]	152.81	134.19	180.73	136.29	151.01
ENSMUSG00000041040	Fam117b	family with sequence similarity 117, member B [Source:MGI Symbol;Acc:MGI:1920000]	181.47	142.58	150.23	129.65	150.98
ENSMUSG00000059742	Kcnh7	potassium voltage-gated channel, subfamily H (eag-related), member 7 [Source:MGI Symbol;Acc:MGI:2159566]	142.85	141.79	184.56	134.7	150.98
ENSMUSG00000020886	Dlg4	discs large MAGUK scaffold protein 4 [Source:MGI Symbol;Acc:MGI:1277959]	150.63	151.36	176.56	125.27	150.96
ENSMUSG00000051166	Eml5	echinoderm microtubule associated protein like 5 [Source:MGI Symbol;Acc:MGI:2442513]	99.19	140.87	153.65	209.64	150.84
ENSMUSG00000021794	Glud1	glutamate dehydrogenase 1 [Source:MGI Symbol;Acc:MGI:95753]	184.74	118.99	174.73	124.67	150.78
ENSMUSG00000021279	Cdc42bpb	CDC42 binding protein kinase beta [Source:MGI Symbol;Acc:MGI:2136459]	133.03	163.15	177.56	129.38	150.78
ENSMUSG00000038077	Kcna6	potassium voltage-gated channel, shaker-related, subfamily, member 6 [Source:MGI Symbol;Acc:MGI:96663]	158.41	163.55	166.81	114.12	150.72
ENSMUSG00000098374	Gm28043	predicted gene, 28043 [Source:MGI Symbol;Acc:MGI:5547779]	163.46	164.59	128.82	145.58	150.61
ENSMUSG00000036712	Cyld	CYLD lysine 63 deubiquitinase [Source:MGI Symbol;Acc:MGI:1921506]	139.99	161.19	178.81	122.41	150.6
ENSMUSG00000104346	Pcdhga3	protocadherin gamma subfamily A, 3 [Source:MGI Symbol;Acc:MGI:1935215]	171.1	145.07	141.82	144.32	150.58
ENSMUSG00000007440	Pcdha10	protocadherin alpha 10 [Source:MGI Symbol;Acc:MGI:1298408]	144.49	146.51	159.56	151.62	150.55
ENSMUSG00000103472	Pcdhga7	protocadherin gamma subfamily A, 7 [Source:MGI Symbol;Acc:MGI:1935219]	168.1	154.77	141.15	137.88	150.47
ENSMUSG00000024976	Shoc2	Shoc2, leucine rich repeat scaffold protein [Source:MGI Symbol;Acc:MGI:1927197]	221.72	160.27	95.82	123.81	150.4
ENSMUSG00000102543	Pcdhgc5	protocadherin gamma subfamily C, 5 [Source:MGI Symbol;Acc:MGI:1935205]	169.05	150.7	149.23	132.24	150.31
ENSMUSG00000069662	Marcks	myristoylated alanine rich protein kinase C substrate [Source:MGI Symbol;Acc:MGI:96907]	120.61	136.29	184.81	158.99	150.18
ENSMUSG00000027680	Fxr1	fragile X mental retardation gene 1, autosomal homolog [Source:MGI Symbol;Acc:MGI:104860]	172.19	135.76	140.57	152.15	150.17
ENSMUSG00000104252	Pcdha4	protocadherin alpha 4 [Source:MGI Symbol;Acc:MGI:1298406]	134.39	148.61	156.73	160.92	150.16
ENSMUSG00000102918	Pcdhgc3	protocadherin gamma subfamily C, 3 [Source:MGI Symbol;Acc:MGI:1935201]	179.01	137.73	151.82	131.84	150.1
ENSMUSG00000024104	Washc2	WASH complex subunit 2 [Source:MGI Symbol;Acc:MGI:106463]	127.85	161.45	179.56	131.44	150.07
ENSMUSG00000103332	Pcdhga2	protocadherin gamma subfamily A, 2 [Source:MGI Symbol;Acc:MGI:1935214]	167.28	146.38	141.98	144.45	150.02
ENSMUSG00000027006	Dnajc10	DnaJ heat shock protein family (Hsp40) member C10 [Source:MGI Symbol;Acc:MGI:1914111]	117.48	179.27	128.48	174.46	149.92
ENSMUSG00000001211	Agpat3	1-acylglycerol-3-phosphate O-acyltransferase 3 [Source:MGI Symbol;Acc:MGI:1336186]	157.73	134.06	162.06	145.32	149.79
ENSMUSG00000003660	Snrnp200	small nuclear ribonucleoprotein 200 (U5) [Source:MGI Symbol;Acc:MGI:2444401]	149.54	153.19	155.31	140.87	149.73
ENSMUSG00000103144	Pcdhga1	protocadherin gamma subfamily A, 1 [Source:MGI Symbol;Acc:MGI:1935212]	164.14	155.81	135.73	142.79	149.62
ENSMUSG00000026977	Marchf7	membrane associated ring-CH-type finger 7 [Source:MGI Symbol;Acc:MGI:1931053]	144.49	103.66	169.73	180.5	149.6
ENSMUSG00000014195	Dnajc7	DnaJ heat shock protein family (Hsp40) member C7 [Source:MGI Symbol;Acc:MGI:1928373]	190.34	136.42	115.49	156.07	149.58
ENSMUSG00000050875	Minar2	membrane integral NOTCH2 associated receptor 2 [Source:MGI Symbol;Acc:MGI:2442934]	178.06	110.87	133.65	175.46	149.51
ENSMUSG00000031012	Cask	calcium/calmodulin-dependent serine protein kinase (MAGUK family) [Source:MGI Symbol;Acc:MGI:1309489]	119.11	157.91	156.65	164.3	149.49
ENSMUSG00000102312	Pcdha3	protocadherin alpha 3 [Source:MGI Symbol;Acc:MGI:2447313]	138.49	148.34	149.48	161.65	149.49
ENSMUSG00000036054	Sugp2	SURP and G patch domain containing 2 [Source:MGI Symbol;Acc:MGI:2678085]	142.72	115.84	183.48	155.41	149.36
ENSMUSG00000103092	Pcdha5	protocadherin alpha 5 [Source:MGI Symbol;Acc:MGI:1298371]	134.39	153.85	155.48	153.42	149.29
ENSMUSG00000102440	Pcdhga9	protocadherin gamma subfamily A, 9 [Source:MGI Symbol;Acc:MGI:1935226]	167	144.28	155.56	130.05	149.22
ENSMUSG00000038324	Trpc4ap	transient receptor potential cation channel, subfamily C, member 4 associated protein [Source:MGI Symbol;Acc:MGI:1930751]	116.66	163.41	163.06	153.42	149.14
ENSMUSG00000104148	Pcdha2	protocadherin alpha 2 [Source:MGI Symbol;Acc:MGI:2681880]	138.49	144.54	156.23	156.54	148.95
ENSMUSG00000087141	Plcxd2	phosphatidylinositol-specific phospholipase C, X domain containing 2 [Source:MGI Symbol;Acc:MGI:3647874]	168.91	107.06	130.4	189	148.84
ENSMUSG00000041037	Irgq	immunity-related GTPase family, Q [Source:MGI Symbol;Acc:MGI:2667176]	137.26	150.97	166.23	140.8	148.81
ENSMUSG00000002981	Clptm1	cleft lip and palate associated transmembrane protein 1 [Source:MGI Symbol;Acc:MGI:1927155]	162.64	151.23	136.82	144.52	148.8
ENSMUSG00000028431	Elp1	elongator complex protein 1 [Source:MGI Symbol;Acc:MGI:1914544]	141.49	137.73	180.81	135.03	148.76
ENSMUSG00000037400	Atp11b	ATPase, class VI, type 11B [Source:MGI Symbol;Acc:MGI:1923545]	149.54	161.32	136.32	147.51	148.67
ENSMUSG00000022507	1810013L24Rik	RIKEN cDNA 1810013L24 gene [Source:MGI Symbol;Acc:MGI:1916303]	150.9	151.62	162.81	129.19	148.63
ENSMUSG00000041977	Arhgef11	Rho guanine nucleotide exchange factor (GEF) 11 [Source:MGI Symbol;Acc:MGI:2441869]	148.86	150.7	152.07	142.86	148.62
ENSMUSG00000053510	Nrd1	nardilysin, N-arginine dibasic convertase, NRD convertase 1 [Source:MGI Symbol;Acc:MGI:1201386]	161.14	128.29	150.32	154.48	148.56
ENSMUSG00000025892	Gria4	glutamate receptor, ionotropic, AMPA4 (alpha 4) [Source:MGI Symbol;Acc:MGI:95811]	121.57	135.5	172.56	164.57	148.55
ENSMUSG00000042182	Bend6	BEN domain containing 6 [Source:MGI Symbol;Acc:MGI:2444572]	121.84	171.8	153.15	146.51	148.33
ENSMUSG00000022489	Pde1b	phosphodiesterase 1B, Ca2+-calmodulin dependent [Source:MGI Symbol;Acc:MGI:97523]	127.85	152.8	148.15	164.5	148.32
ENSMUSG00000019795	Pcmt1	protein-L-isoaspartate (D-aspartate) O-methyltransferase 1 [Source:MGI Symbol;Acc:MGI:97502]	134.53	136.81	145.82	176.05	148.3
ENSMUSG00000024381	Bin1	bridging integrator 1 [Source:MGI Symbol;Acc:MGI:108092]	160.86	166.3	166.65	99.18	148.25
ENSMUSG00000032320	Rcn2	reticulocalbin 2 [Source:MGI Symbol;Acc:MGI:1349765]	201.66	103.53	103.9	183.22	148.08
ENSMUSG00000024862	Klc2	kinesin light chain 2 [Source:MGI Symbol;Acc:MGI:107953]	145.04	194.6	135.57	117.1	148.08
ENSMUSG00000041351	Rap1gap	Rap1 GTPase-activating protein [Source:MGI Symbol;Acc:MGI:109338]	186.38	133.27	160.15	112.26	148.01
ENSMUSG00000035969	Rusc2	RUN and SH3 domain containing 2 [Source:MGI Symbol;Acc:MGI:2140371]	132.62	170.36	149.4	139.54	147.98
ENSMUSG00000103707	Pcdha6	protocadherin alpha 6 [Source:MGI Symbol;Acc:MGI:1298367]	141.49	141.01	152.9	155.81	147.8
ENSMUSG00000024238	Zeb1	zinc finger E-box binding homeobox 1 [Source:MGI Symbol;Acc:MGI:1344313]	158.68	169.7	113.49	149.17	147.76
ENSMUSG00000022829	Stxbp5l	syntaxin binding protein 5-like [Source:MGI Symbol;Acc:MGI:2443815]	122.8	144.94	128.32	194.84	147.72
ENSMUSG00000018398	Septin8	septin 8 [Source:MGI Symbol;Acc:MGI:894310]	186.79	106.93	140.73	155.67	147.53
ENSMUSG00000103567	Pcdhga5	protocadherin gamma subfamily A, 5 [Source:MGI Symbol;Acc:MGI:1935217]	168.78	141.27	141.48	137.55	147.27
ENSMUSG00000033769	Exoc6b	exocyst complex component 6B [Source:MGI Symbol;Acc:MGI:1923164]	125.8	141.14	125.49	196.57	147.25
ENSMUSG00000038860	Garnl3	GTPase activating RANGAP domain-like 3 [Source:MGI Symbol;Acc:MGI:2139309]	142.85	152.67	131.65	161.58	147.19
ENSMUSG00000050663	Trhde	TRH-degrading enzyme [Source:MGI Symbol;Acc:MGI:2384311]	142.31	152.67	159.15	134.03	147.04
ENSMUSG00000025041	Nt5c2	5'-nucleotidase, cytosolic II [Source:MGI Symbol;Acc:MGI:2178563]	173.42	158.83	121.4	134.23	146.97
ENSMUSG00000103800	Pcdha8	protocadherin alpha 8 [Source:MGI Symbol;Acc:MGI:2681879]	134.39	146.38	153.65	153.22	146.91
ENSMUSG00000031386	Hcfc1	host cell factor C1 [Source:MGI Symbol;Acc:MGI:105942]	177.65	134.72	148.4	126.66	146.86
ENSMUSG00000040351	Ankib1	ankyrin repeat and IBR domain containing 1 [Source:MGI Symbol;Acc:MGI:1918047]	201.25	139.7	101.4	144.99	146.83
ENSMUSG00000071379	Hpcal1	hippocalcin-like 1 [Source:MGI Symbol;Acc:MGI:1855689]	126.21	148.48	168.81	143.79	146.82
ENSMUSG00000032554	Trf	transferrin [Source:MGI Symbol;Acc:MGI:98821]	140.26	183.99	139.98	122.95	146.79
ENSMUSG00000027479	Mapre1	microtubule-associated protein, RP/EB family, member 1 [Source:MGI Symbol;Acc:MGI:891995]	145.45	163.68	138.23	139.67	146.76
ENSMUSG00000031644	Nek1	NIMA (never in mitosis gene a)-related expressed kinase 1 [Source:MGI Symbol;Acc:MGI:97303]	126.89	149.92	145.73	163.97	146.63
ENSMUSG00000022558	Mroh1	maestro heat-like repeat family member 1 [Source:MGI Symbol;Acc:MGI:2442558]	126.62	204.43	133.48	121.22	146.44
ENSMUSG00000039047	Pigk	phosphatidylinositol glycan anchor biosynthesis, class K [Source:MGI Symbol;Acc:MGI:1913863]	160.05	137.21	151.4	137.09	146.43
ENSMUSG00000040029	Ipo8	importin 8 [Source:MGI Symbol;Acc:MGI:2444611]	153.63	112.44	139.65	179.7	146.36
ENSMUSG00000017485	Top2b	topoisomerase (DNA) II beta [Source:MGI Symbol;Acc:MGI:98791]	97.42	199.19	116.07	172.73	146.35
ENSMUSG00000056211	R3hdm1	R3H domain containing 1 [Source:MGI Symbol;Acc:MGI:2448514]	158.27	131.83	146.9	148.3	146.33
ENSMUSG00000025224	Gbf1	golgi-specific brefeldin A-resistance factor 1 [Source:MGI Symbol;Acc:MGI:1861607]	157.32	132.23	167.56	128.19	146.32
ENSMUSG00000039967	Zfp292	zinc finger protein 292 [Source:MGI Symbol;Acc:MGI:1353423]	166.87	152.41	111.49	154.48	146.31
ENSMUSG00000041341	Atg2b	autophagy related 2B [Source:MGI Symbol;Acc:MGI:1923809]	146.67	133.93	162.56	142.06	146.31
ENSMUSG00000022770	Dlg1	discs large MAGUK scaffold protein 1 [Source:MGI Symbol;Acc:MGI:107231]	136.85	134.06	186.81	126.53	146.06
ENSMUSG00000025809	Itgb1	integrin beta 1 (fibronectin receptor beta) [Source:MGI Symbol;Acc:MGI:96610]	152	122.92	95.24	213.96	146.03
ENSMUSG00000029787	Avl9	AVL9 cell migration associated [Source:MGI Symbol;Acc:MGI:1926187]	152.54	132.23	138.23	161.05	146.01
ENSMUSG00000011831	Evi5	ecotropic viral integration site 5 [Source:MGI Symbol;Acc:MGI:104736]	150.5	158.96	126.82	147.77	146.01
ENSMUSG00000027340	Slc23a2	solute carrier family 23 (nucleobase transporters), member 2 [Source:MGI Symbol;Acc:MGI:1859682]	171.23	117.55	148.57	145.85	145.8
ENSMUSG00000103442	Pcdha1	protocadherin alpha 1 [Source:MGI Symbol;Acc:MGI:2150982]	141.63	142.05	149.48	149.5	145.67
ENSMUSG00000023033	Scn8a	sodium channel, voltage-gated, type VIII, alpha [Source:MGI Symbol;Acc:MGI:103169]	123.75	181.24	167.65	110	145.66
ENSMUSG00000103081	Pcdhgb8	protocadherin gamma subfamily B, 8 [Source:MGI Symbol;Acc:MGI:1935200]	170.42	137.34	135.73	138.81	145.57
ENSMUSG00000038034	Igsf8	immunoglobulin superfamily, member 8 [Source:MGI Symbol;Acc:MGI:2154090]	142.72	162.5	150.07	126.86	145.54
ENSMUSG00000039852	Rere	arginine glutamic acid dipeptide (RE) repeats [Source:MGI Symbol;Acc:MGI:2683486]	152.41	158.96	154.15	116.24	145.44
ENSMUSG00000102748	Pcdhgb2	protocadherin gamma subfamily B, 2 [Source:MGI Symbol;Acc:MGI:1935170]	164.14	144.68	137.23	135.62	145.42
ENSMUSG00000042428	Mgat3	mannoside acetylglucosaminyltransferase 3 [Source:MGI Symbol;Acc:MGI:104532]	161.68	137.99	153.82	127.79	145.32
ENSMUSG00000069045	Ddx3y	DEAD box helicase 3, Y-linked [Source:MGI Symbol;Acc:MGI:1349406]	164.55	110.73	155.56	150.3	145.29
ENSMUSG00000040710	St8sia4	ST8 alpha-N-acetyl-neuraminide alpha-2,8-sialyltransferase 4 [Source:MGI Symbol;Acc:MGI:106018]	201.25	158.57	82.57	138.28	145.17
ENSMUSG00000052337	Immt	inner membrane protein, mitochondrial [Source:MGI Symbol;Acc:MGI:1923864]	156.09	171.8	136.15	116.04	145.02
ENSMUSG00000037119	Fam91a1	family with sequence similarity 91, member A1 [Source:MGI Symbol;Acc:MGI:1277178]	134.26	134.45	143.9	167.42	145.01
ENSMUSG00000025240	Sacm1l	SAC1 suppressor of actin mutations 1-like (yeast) [Source:MGI Symbol;Acc:MGI:1933169]	116.11	174.03	127.98	161.65	144.94
ENSMUSG00000027180	Fbxo3	F-box protein 3 [Source:MGI Symbol;Acc:MGI:1929084]	153.63	124.1	164.65	137.35	144.93
ENSMUSG00000005893	Nr2c2	nuclear receptor subfamily 2, group C, member 2 [Source:MGI Symbol;Acc:MGI:1352466]	104.51	117.29	159.65	198.16	144.9
ENSMUSG00000028556	Dock7	dedicator of cytokinesis 7 [Source:MGI Symbol;Acc:MGI:1914549]	84.59	156.21	157.98	180.24	144.75
ENSMUSG00000027303	Ptpra	protein tyrosine phosphatase, receptor type, A [Source:MGI Symbol;Acc:MGI:97808]	174.51	123.84	127.65	152.29	144.57
ENSMUSG00000034796	Cpne7	copine VII [Source:MGI Symbol;Acc:MGI:2142747]	121.3	125.02	155.73	176.19	144.56
ENSMUSG00000039671	Zmynd8	zinc finger, MYND-type containing 8 [Source:MGI Symbol;Acc:MGI:1918025]	155	159.88	137.48	125.6	144.49
ENSMUSG00000017843	Ppp2r5c	protein phosphatase 2, regulatory subunit B', gamma [Source:MGI Symbol;Acc:MGI:1349475]	161	116.24	129.15	170.81	144.3
ENSMUSG00000020532	Acaca	acetyl-Coenzyme A carboxylase alpha [Source:MGI Symbol;Acc:MGI:108451]	185.97	118.99	151.9	120.29	144.29
ENSMUSG00000041986	Elmod1	ELMO/CED-12 domain containing 1 [Source:MGI Symbol;Acc:MGI:3583900]	113.52	145.2	127.98	190.19	144.22
ENSMUSG00000032875	Arhgef17	Rho guanine nucleotide exchange factor (GEF) 17 [Source:MGI Symbol;Acc:MGI:2673002]	145.99	121.48	165.31	143.52	144.08
ENSMUSG00000007989	Fzd3	frizzled class receptor 3 [Source:MGI Symbol;Acc:MGI:108476]	130.17	147.95	173.4	124.54	144.01
ENSMUSG00000048330	Ric3	RIC3 acetylcholine receptor chaperone [Source:MGI Symbol;Acc:MGI:2443887]	184.47	117.16	115.24	158.79	143.91
ENSMUSG00000028820	Sfpq	splicing factor proline/glutamine rich (polypyrimidine tract binding protein associated) [Source:MGI Symbol;Acc:MGI:1918764]	161	165.77	144.57	103.83	143.79
ENSMUSG00000001416	Cct3	chaperonin containing Tcp1, subunit 3 (gamma) [Source:MGI Symbol;Acc:MGI:104708]	132.35	138.38	175.81	128.12	143.67
ENSMUSG00000028403	Zdhhc21	zinc finger, DHHC domain containing 21 [Source:MGI Symbol;Acc:MGI:1915518]	126.07	126.72	174.65	147.04	143.62
ENSMUSG00000043391	2510009E07Rik	RIKEN cDNA 2510009E07 gene [Source:MGI Symbol;Acc:MGI:1919440]	94.96	168.26	168.9	142.26	143.6
ENSMUSG00000117286	Gm1043	predicted gene 1043 [Source:MGI Symbol;Acc:MGI:2685889]	142.72	166.56	140.15	124.87	143.57
ENSMUSG00000033389	Arhgap44	Rho GTPase activating protein 44 [Source:MGI Symbol;Acc:MGI:2144423]	151.59	136.03	162.73	123.87	143.55
ENSMUSG00000034868	Myl12b	myosin, light chain 12B, regulatory [Source:MGI Symbol;Acc:MGI:107494]	131.67	164.99	129.32	148.24	143.55
ENSMUSG00000048895	Cdk5r1	cyclin-dependent kinase 5, regulatory subunit 1 (p35) [Source:MGI Symbol;Acc:MGI:101764]	149.4	120.04	147.57	155.81	143.2
ENSMUSG00000032293	Ireb2	iron responsive element binding protein 2 [Source:MGI Symbol;Acc:MGI:1928268]	147.63	118.2	124.9	182.03	143.19
ENSMUSG00000040855	Reps2	RALBP1 associated Eps domain containing protein 2 [Source:MGI Symbol;Acc:MGI:2663511]	169.46	118.33	146.98	137.88	143.16
ENSMUSG00000031327	Chic1	cysteine-rich hydrophobic domain 1 [Source:MGI Symbol;Acc:MGI:1344694]	181.33	92.91	134.98	163.37	143.15
ENSMUSG00000047085	Lrrc4b	leucine rich repeat containing 4B [Source:MGI Symbol;Acc:MGI:3027390]	122.8	167.61	147.9	134.23	143.13
ENSMUSG00000057113	Npm1	nucleophosmin 1 [Source:MGI Symbol;Acc:MGI:106184]	170.82	120.69	153.9	127.06	143.12
ENSMUSG00000018770	Atp5g3	ATP synthase, H+ transporting, mitochondrial F0 complex, subunit C3 (subunit 9) [Source:MGI Symbol;Acc:MGI:2442035]	102.19	113.22	188.73	168.29	143.11
ENSMUSG00000032480	Dhx30	DEAH (Asp-Glu-Ala-His) box polypeptide 30 [Source:MGI Symbol;Acc:MGI:1920081]	151.18	153.19	116.57	151.42	143.09
ENSMUSG00000048218	Amigo2	adhesion molecule with Ig like domain 2 [Source:MGI Symbol;Acc:MGI:2145995]	126.21	123.45	187.06	135.43	143.04
ENSMUSG00000032458	Copb2	coatomer protein complex, subunit beta 2 (beta prime) [Source:MGI Symbol;Acc:MGI:1354962]	122.93	113.75	151.07	184.35	143.02
ENSMUSG00000040111	Gramd1b	GRAM domain containing 1B [Source:MGI Symbol;Acc:MGI:1925037]	147.77	144.68	147.07	132.11	142.9
ENSMUSG00000076432	Ywhaq	tyrosine 3-monooxygenase/tryptophan 5-monooxygenase activation protein theta [Source:MGI Symbol;Acc:MGI:891963]	167.82	88.59	149.48	165.7	142.9
ENSMUSG00000024750	Zfand5	zinc finger, AN1-type domain 5 [Source:MGI Symbol;Acc:MGI:1278334]	159.77	99.86	152.48	159.19	142.83
ENSMUSG00000034973	Dop1a	DOP1 leucine zipper like protein A [Source:MGI Symbol;Acc:MGI:1289294]	116.52	156.47	135.73	162.25	142.74
ENSMUSG00000035547	Capn5	calpain 5 [Source:MGI Symbol;Acc:MGI:1100859]	144.49	145.85	123.4	156.87	142.65
ENSMUSG00000033350	Chst2	carbohydrate sulfotransferase 2 [Source:MGI Symbol;Acc:MGI:1891160]	163.18	122.14	160.23	124.07	142.41
ENSMUSG00000031078	Cttn	cortactin [Source:MGI Symbol;Acc:MGI:99695]	171.37	167.87	117.32	112.52	142.27
ENSMUSG00000079477	Rab7	RAB7, member RAS oncogene family [Source:MGI Symbol;Acc:MGI:105068]	156.5	104.57	144.15	163.84	142.27
ENSMUSG00000059263	Usp47	ubiquitin specific peptidase 47 [Source:MGI Symbol;Acc:MGI:1922246]	88.96	160.66	151.32	168.09	142.26
ENSMUSG00000035964	Tmem59l	transmembrane protein 59-like [Source:MGI Symbol;Acc:MGI:1915187]	171.51	134.32	146.07	116.97	142.22
ENSMUSG00000035798	Zdhhc17	zinc finger, DHHC domain containing 17 [Source:MGI Symbol;Acc:MGI:2445110]	145.17	109.69	129.98	183.95	142.2
ENSMUSG00000044072	Eml6	echinoderm microtubule associated protein like 6 [Source:MGI Symbol;Acc:MGI:2442895]	139.31	129.74	135.48	163.77	142.07
ENSMUSG00000020149	Rab1a	RAB1A, member RAS oncogene family [Source:MGI Symbol;Acc:MGI:97842]	137.67	131.96	154.07	144.52	142.05
ENSMUSG00000037071	Scd1	stearoyl-Coenzyme A desaturase 1 [Source:MGI Symbol;Acc:MGI:98239]	173.14	120.96	139.07	134.89	142.02
ENSMUSG00000053877	Srcap	Snf2-related CREBBP activator protein [Source:MGI Symbol;Acc:MGI:2444036]	133.85	152.93	116.24	164.83	141.96
ENSMUSG00000030313	Dennd5b	DENN/MADD domain containing 5B [Source:MGI Symbol;Acc:MGI:2444273]	157.32	168.92	120.32	119.83	141.6
ENSMUSG00000000374	Trappc10	trafficking protein particle complex 10 [Source:MGI Symbol;Acc:MGI:1336209]	146.67	122.27	138.07	159.06	141.52
ENSMUSG00000003435	Supt5	suppressor of Ty 5, DSIF elongation factor subunit [Source:MGI Symbol;Acc:MGI:1202400]	153.22	150.83	124.65	137.09	141.45
ENSMUSG00000020451	Limk2	LIM motif-containing protein kinase 2 [Source:MGI Symbol;Acc:MGI:1197517]	157.32	149	134.57	124.67	141.39
ENSMUSG00000066037	Hnrnpr	heterogeneous nuclear ribonucleoprotein R [Source:MGI Symbol;Acc:MGI:1891692]	156.91	148.34	130.9	129.25	141.35
ENSMUSG00000037373	Ctbp1	C-terminal binding protein 1 [Source:MGI Symbol;Acc:MGI:1201685]	136.85	156.47	155.23	116.24	141.2
ENSMUSG00000026790	Odf2	outer dense fiber of sperm tails 2 [Source:MGI Symbol;Acc:MGI:1098824]	122.52	135.24	153.32	153.42	141.12
ENSMUSG00000020590	Snx13	sorting nexin 13 [Source:MGI Symbol;Acc:MGI:2661416]	202.89	96.32	113.24	151.76	141.05
ENSMUSG00000028402	Mpdz	multiple PDZ domain crumbs cell polarity complex component [Source:MGI Symbol;Acc:MGI:1343489]	168.91	142.71	108.57	143.92	141.03
ENSMUSG00000007817	Zmiz1	zinc finger, MIZ-type containing 1 [Source:MGI Symbol;Acc:MGI:3040693]	102.19	205.48	147.65	108.34	140.92
ENSMUSG00000046204	Pnma2	paraneoplastic antigen MA2 [Source:MGI Symbol;Acc:MGI:2444129]	165.5	98.42	131.65	168.09	140.91
ENSMUSG00000020661	Dnmt3a	DNA methyltransferase 3A [Source:MGI Symbol;Acc:MGI:1261827]	157.18	143.89	129.15	132.97	140.8
ENSMUSG00000053907	Mat2a	methionine adenosyltransferase II, alpha [Source:MGI Symbol;Acc:MGI:2443731]	180.79	136.42	121.4	124.34	140.74
ENSMUSG00000062760	Shisal1	shisa like 1 [Source:MGI Symbol;Acc:MGI:1919551]	188.29	142.58	95.07	136.69	140.66
ENSMUSG00000024974	Smc3	structural maintenance of chromosomes 3 [Source:MGI Symbol;Acc:MGI:1339795]	193.61	99.07	127.98	141.87	140.63
ENSMUSG00000015189	Casd1	CAS1 domain containing 1 [Source:MGI Symbol;Acc:MGI:2384865]	161.82	136.03	130.65	133.97	140.62
ENSMUSG00000078517	Emc1	ER membrane protein complex subunit 1 [Source:MGI Symbol;Acc:MGI:2443696]	152.81	159.48	138.9	111.26	140.61
ENSMUSG00000006782	Cnp	2',3'-cyclic nucleotide 3' phosphodiesterase [Source:MGI Symbol;Acc:MGI:88437]	86.23	132.09	186.98	157	140.58
ENSMUSG00000061244	Exoc5	exocyst complex component 5 [Source:MGI Symbol;Acc:MGI:2145645]	153.36	184.64	93.07	131.11	140.55
ENSMUSG00000018340	Anxa6	annexin A6 [Source:MGI Symbol;Acc:MGI:88255]	176.83	120.56	157.06	107.54	140.5
ENSMUSG00000036026	Tmem63b	transmembrane protein 63b [Source:MGI Symbol;Acc:MGI:2387609]	124.57	160.66	155.9	120.82	140.49
ENSMUSG00000003810	Mast2	microtubule associated serine/threonine kinase 2 [Source:MGI Symbol;Acc:MGI:894676]	110.65	139.96	157.23	153.88	140.43
ENSMUSG00000026426	Arl8a	ADP-ribosylation factor-like 8A [Source:MGI Symbol;Acc:MGI:1915974]	172.74	132.36	146.73	109.54	140.34
ENSMUSG00000030062	Rpn1	ribophorin I [Source:MGI Symbol;Acc:MGI:98084]	166.73	123.97	176.48	94	140.3
ENSMUSG00000031673	Cdh11	cadherin 11 [Source:MGI Symbol;Acc:MGI:99217]	100.97	147.56	143.82	168.82	140.29
ENSMUSG00000018199	Ro60	Ro60, Y RNA binding protein [Source:MGI Symbol;Acc:MGI:106652]	154.04	105.49	133.57	166.83	139.98
ENSMUSG00000038453	Srcin1	SRC kinase signaling inhibitor 1 [Source:MGI Symbol;Acc:MGI:1933179]	154.04	168.39	116.32	120.89	139.91
ENSMUSG00000020042	Btbd11	BTB (POZ) domain containing 11 [Source:MGI Symbol;Acc:MGI:1921257]	88	178.48	157.81	135.09	139.85
ENSMUSG00000044676	Zfp612	zinc finger protein 612 [Source:MGI Symbol;Acc:MGI:2443465]	139.44	116.24	141.65	161.32	139.66
ENSMUSG00000075700	Selenot	selenoprotein T [Source:MGI Symbol;Acc:MGI:1916477]	96.74	120.69	198.31	142.46	139.55
ENSMUSG00000038502	Ptov1	prostate tumor over expressed gene 1 [Source:MGI Symbol;Acc:MGI:1933946]	151.45	139.7	133.82	132.9	139.47
ENSMUSG00000074909	Ranbp6	RAN binding protein 6 [Source:MGI Symbol;Acc:MGI:2683212]	142.72	111.39	177.23	126.2	139.38
ENSMUSG00000031256	Cstf2	cleavage stimulation factor, 3' pre-RNA subunit 2 [Source:MGI Symbol;Acc:MGI:1343054]	119.11	129.47	138.98	169.88	139.36
ENSMUSG00000024335	Brd2	bromodomain containing 2 [Source:MGI Symbol;Acc:MGI:99495]	124.98	168.79	152.65	109.8	139.05
ENSMUSG00000026812	Tsc1	TSC complex subunit 1 [Source:MGI Symbol;Acc:MGI:1929183]	143.4	127.64	154.57	130.45	139.01
ENSMUSG00000029777	Gars	glycyl-tRNA synthetase [Source:MGI Symbol;Acc:MGI:2449057]	146.54	146.9	129.98	132.17	138.9
ENSMUSG00000074129	Rpl13a	ribosomal protein L13A [Source:MGI Symbol;Acc:MGI:1351455]	159.23	140.48	149.07	106.68	138.86
ENSMUSG00000069237	Fam8a1	family with sequence similarity 8, member A1 [Source:MGI Symbol;Acc:MGI:2145496]	149.95	144.15	114.15	146.78	138.76
ENSMUSG00000066621	Tecpr1	tectonin beta-propeller repeat containing 1 [Source:MGI Symbol;Acc:MGI:1917631]	126.07	161.32	139.23	128.32	138.74
ENSMUSG00000041313	Slc7a1	solute carrier family 7 (cationic amino acid transporter, y+ system), member 1 [Source:MGI Symbol;Acc:MGI:88117]	147.63	143.63	129.9	133.7	138.71
ENSMUSG00000009079	Ewsr1	Ewing sarcoma breakpoint region 1 [Source:MGI Symbol;Acc:MGI:99960]	126.34	113.22	133.82	181.03	138.6
ENSMUSG00000026924	Sec16a	SEC16 homolog A, endoplasmic reticulum export factor [Source:MGI Symbol;Acc:MGI:2139207]	149.27	139.43	118.82	146.45	138.49
ENSMUSG00000041879	Ipo9	importin 9 [Source:MGI Symbol;Acc:MGI:1918944]	78.73	141.14	165.81	168.29	138.49
ENSMUSG00000029190	D5Ertd579e	DNA segment, Chr 5, ERATO Doi 579, expressed [Source:MGI Symbol;Acc:MGI:1261849]	86.23	151.1	192.73	123.61	138.42
ENSMUSG00000027406	Idh3b	isocitrate dehydrogenase 3 (NAD+) beta [Source:MGI Symbol;Acc:MGI:2158650]	109.84	133.67	166.73	143.19	138.36
ENSMUSG00000054611	Kdm2a	lysine (K)-specific demethylase 2A [Source:MGI Symbol;Acc:MGI:1354736]	166.46	129.47	122.15	135.29	138.34
ENSMUSG00000021156	Zmynd11	zinc finger, MYND domain containing 11 [Source:MGI Symbol;Acc:MGI:1913755]	107.79	131.05	140.23	174.19	138.32
ENSMUSG00000020657	Dnajc27	DnaJ heat shock protein family (Hsp40) member C27 [Source:MGI Symbol;Acc:MGI:2443036]	130.03	152.28	113.07	157.86	138.31
ENSMUSG00000022521	Crebbp	CREB binding protein [Source:MGI Symbol;Acc:MGI:1098280]	93.6	121.87	163.81	173.46	138.19
ENSMUSG00000025085	Ablim1	actin-binding LIM protein 1 [Source:MGI Symbol;Acc:MGI:1194500]	142.58	148.08	152.65	108.74	138.01
ENSMUSG00000034560	Washc4	WASH complex subunit 4 [Source:MGI Symbol;Acc:MGI:2441787]	116.11	98.81	159.48	177.58	138
ENSMUSG00000062234	Gak	cyclin G associated kinase [Source:MGI Symbol;Acc:MGI:2442153]	153.91	118.47	131.48	147.71	137.89
ENSMUSG00000040459	Arglu1	arginine and glutamate rich 1 [Source:MGI Symbol;Acc:MGI:2442985]	135.08	129.47	142.82	143.99	137.84
ENSMUSG00000014355	Anapc1	anaphase promoting complex subunit 1 [Source:MGI Symbol;Acc:MGI:103097]	116.93	145.46	127.07	161.38	137.71
ENSMUSG00000050310	Rictor	RPTOR independent companion of MTOR, complex 2 [Source:MGI Symbol;Acc:MGI:1926007]	84.46	161.97	128.48	175.92	137.71
ENSMUSG00000034111	Tmed8	transmembrane p24 trafficking protein 8 [Source:MGI Symbol;Acc:MGI:1923480]	143.81	135.37	134.07	136.82	137.52
ENSMUSG00000003410	Elavl3	ELAV like RNA binding protein 3 [Source:MGI Symbol;Acc:MGI:109157]	129.89	162.5	134.07	122.95	137.35
ENSMUSG00000017390	Aldoc	aldolase C, fructose-bisphosphate [Source:MGI Symbol;Acc:MGI:101863]	111.88	167.08	162.15	108.21	137.33
ENSMUSG00000054976	Nyap2	neuronal tyrosine-phophorylated phosphoinositide 3-kinase adaptor 2 [Source:MGI Symbol;Acc:MGI:2443135]	138.08	117.16	144.48	149.1	137.2
ENSMUSG00000026527	Rgs7	regulator of G protein signaling 7 [Source:MGI Symbol;Acc:MGI:1346089]	95.1	121.35	183.06	149.23	137.19
ENSMUSG00000030884	Uqcrc2	ubiquinol cytochrome c reductase core protein 2 [Source:MGI Symbol;Acc:MGI:1914253]	138.76	106.8	149.73	153.28	137.14
ENSMUSG00000020741	Cluh	clustered mitochondria (cluA/CLU1) homolog [Source:MGI Symbol;Acc:MGI:1921398]	140.94	192.24	84.91	130.18	137.07
ENSMUSG00000026867	Gapvd1	GTPase activating protein and VPS9 domains 1 [Source:MGI Symbol;Acc:MGI:1913941]	141.49	168.79	121.57	115.84	136.92
ENSMUSG00000000168	Dlat	dihydrolipoamide S-acetyltransferase (E2 component of pyruvate dehydrogenase complex) [Source:MGI Symbol;Acc:MGI:2385311]	117.48	158.43	122.24	149.5	136.91
ENSMUSG00000023236	Scg5	secretogranin V [Source:MGI Symbol;Acc:MGI:98289]	164.82	97.5	129.73	155.47	136.88
ENSMUSG00000017119	Nbr1	NBR1, autophagy cargo receptor [Source:MGI Symbol;Acc:MGI:108498]	115.43	152.67	117.99	161.05	136.78
ENSMUSG00000033009	Ogfod1	2-oxoglutarate and iron-dependent oxygenase domain containing 1 [Source:MGI Symbol;Acc:MGI:2442978]	113.66	144.15	153.73	135.49	136.76
ENSMUSG00000032018	Sc5d	sterol-C5-desaturase [Source:MGI Symbol;Acc:MGI:1353611]	132.35	146.9	141.4	126.2	136.71
ENSMUSG00000020297	Nsg2	neuron specific gene family member 2 [Source:MGI Symbol;Acc:MGI:1202070]	155.95	116.24	109.15	165.03	136.59
ENSMUSG00000050148	Ubqln2	ubiquilin 2 [Source:MGI Symbol;Acc:MGI:1860283]	103.7	144.15	134.73	163.64	136.55
ENSMUSG00000055817	Mta3	metastasis associated 3 [Source:MGI Symbol;Acc:MGI:2151172]	146.4	143.89	107.24	148.44	136.49
ENSMUSG00000024924	Vldlr	very low density lipoprotein receptor [Source:MGI Symbol;Acc:MGI:98935]	143.13	78.89	173.9	149.76	136.42
ENSMUSG00000024583	Txnl1	thioredoxin-like 1 [Source:MGI Symbol;Acc:MGI:1860078]	101.24	137.21	145.82	161.12	136.34
ENSMUSG00000026384	Ptpn4	protein tyrosine phosphatase, non-receptor type 4 [Source:MGI Symbol;Acc:MGI:1099792]	175.33	106.28	122.32	141	136.23
ENSMUSG00000038807	Rap1gap2	RAP1 GTPase activating protein 2 [Source:MGI Symbol;Acc:MGI:3028623]	124.03	139.96	135.73	144.99	136.18
ENSMUSG00000019828	Grm1	glutamate receptor, metabotropic 1 [Source:MGI Symbol;Acc:MGI:1351338]	147.63	109.69	136.73	150.3	136.09
ENSMUSG00000026425	Srgap2	SLIT-ROBO Rho GTPase activating protein 2 [Source:MGI Symbol;Acc:MGI:109605]	175.74	137.21	101.24	128.92	135.78
ENSMUSG00000040797	Iqsec3	IQ motif and Sec7 domain 3 [Source:MGI Symbol;Acc:MGI:2677208]	136.31	157.12	172.4	77.27	135.77
ENSMUSG00000031701	Dnaja2	DnaJ heat shock protein family (Hsp40) member A2 [Source:MGI Symbol;Acc:MGI:1931882]	135.21	135.63	124.82	147.04	135.68
ENSMUSG00000021188	Trip11	thyroid hormone receptor interactor 11 [Source:MGI Symbol;Acc:MGI:1924393]	122.66	137.86	161.31	120.69	135.63
ENSMUSG00000029505	Ep400	E1A binding protein p400 [Source:MGI Symbol;Acc:MGI:1276124]	142.04	114.67	115.4	170.34	135.61
ENSMUSG00000030643	Rab30	RAB30, member RAS oncogene family [Source:MGI Symbol;Acc:MGI:1923235]	153.36	126.33	117.15	145.18	135.51
ENSMUSG00000040003	Magi2	membrane associated guanylate kinase, WW and PDZ domain containing 2 [Source:MGI Symbol;Acc:MGI:1354953]	117.07	187	112.4	125.53	135.5
ENSMUSG00000041794	Myrip	myosin VIIA and Rab interacting protein [Source:MGI Symbol;Acc:MGI:2384407]	134.12	160.14	132.32	115.11	135.42
ENSMUSG00000039000	Ube3c	ubiquitin protein ligase E3C [Source:MGI Symbol;Acc:MGI:2140998]	183.1	119.91	123.74	114.91	135.41
ENSMUSG00000029817	Tra2a	transformer 2 alpha [Source:MGI Symbol;Acc:MGI:1933972]	146.27	112.57	129.23	153.22	135.32
ENSMUSG00000039419	Cntnap2	contactin associated protein-like 2 [Source:MGI Symbol;Acc:MGI:1914047]	149.54	98.28	132.32	161.12	135.31
ENSMUSG00000096188	Cmtm4	CKLF-like MARVEL transmembrane domain containing 4 [Source:MGI Symbol;Acc:MGI:2142888]	149.95	131.18	131.23	128.06	135.1
ENSMUSG00000025909	Sntg1	syntrophin, gamma 1 [Source:MGI Symbol;Acc:MGI:1918346]	90.73	141.53	138.23	169.75	135.06
ENSMUSG00000034574	Daam1	dishevelled associated activator of morphogenesis 1 [Source:MGI Symbol;Acc:MGI:1914596]	152.81	119.51	168.48	99.18	135
ENSMUSG00000045103	Dmd	dystrophin, muscular dystrophy [Source:MGI Symbol;Acc:MGI:94909]	149.68	106.54	126.49	157.2	134.98
ENSMUSG00000024259	Slc25a46	solute carrier family 25, member 46 [Source:MGI Symbol;Acc:MGI:1914703]	139.03	117.29	151.4	131.77	134.87
ENSMUSG00000008206	Cers4	ceramide synthase 4 [Source:MGI Symbol;Acc:MGI:1914510]	125.53	136.03	123.15	154.48	134.8
ENSMUSG00000022376	Adcy8	adenylate cyclase 8 [Source:MGI Symbol;Acc:MGI:1341110]	91.14	158.96	129.73	158.53	134.59
ENSMUSG00000048307	Ankrd46	ankyrin repeat domain 46 [Source:MGI Symbol;Acc:MGI:1916089]	142.17	142.32	112.57	141.07	134.53
ENSMUSG00000054013	Tmem179	transmembrane protein 179 [Source:MGI Symbol;Acc:MGI:2144891]	122.93	145.99	149.32	119.83	134.52
ENSMUSG00000001687	Ubl3	ubiquitin-like 3 [Source:MGI Symbol;Acc:MGI:1344373]	118.43	175.08	118.4	126.13	134.51
ENSMUSG00000035093	Secisbp2l	SECIS binding protein 2-like [Source:MGI Symbol;Acc:MGI:1917604]	136.58	136.16	104.99	160.32	134.51
ENSMUSG00000032366	Tpm1	tropomyosin 1, alpha [Source:MGI Symbol;Acc:MGI:98809]	166.6	137.47	107.4	125.8	134.32
ENSMUSG00000068373	D430041D05Rik	RIKEN cDNA D430041D05 gene [Source:MGI Symbol;Acc:MGI:2181743]	147.63	136.03	125.07	128.46	134.29
ENSMUSG00000032199	Polr2m	polymerase (RNA) II (DNA directed) polypeptide M [Source:MGI Symbol;Acc:MGI:107282]	133.85	137.47	136.23	129.52	134.27
ENSMUSG00000028277	Ube2j1	ubiquitin-conjugating enzyme E2J 1 [Source:MGI Symbol;Acc:MGI:1926245]	171.37	70.24	146.4	149.03	134.26
ENSMUSG00000020524	Gria1	glutamate receptor, ionotropic, AMPA1 (alpha 1) [Source:MGI Symbol;Acc:MGI:95808]	136.58	153.98	125.49	120.95	134.25
ENSMUSG00000004317	Clcn5	chloride channel, voltage-sensitive 5 [Source:MGI Symbol;Acc:MGI:99486]	141.9	131.83	135.48	127.46	134.17
ENSMUSG00000001794	Capns1	calpain, small subunit 1 [Source:MGI Symbol;Acc:MGI:88266]	131.39	134.45	117.99	152.55	134.1
ENSMUSG00000020577	Tspan13	tetraspanin 13 [Source:MGI Symbol;Acc:MGI:1913359]	130.17	124.49	131.82	149.63	134.03
ENSMUSG00000024563	Smad2	SMAD family member 2 [Source:MGI Symbol;Acc:MGI:108051]	162.64	111.78	122.4	139.14	133.99
ENSMUSG00000024112	Cacna1h	calcium channel, voltage-dependent, T type, alpha 1H subunit [Source:MGI Symbol;Acc:MGI:1928842]	124.84	178.75	130.32	101.83	133.94
ENSMUSG00000037470	Uggt1	UDP-glucose glycoprotein glucosyltransferase 1 [Source:MGI Symbol;Acc:MGI:2443162]	161.68	107.33	126.07	140.14	133.8
ENSMUSG00000027206	Cops2	COP9 signalosome subunit 2 [Source:MGI Symbol;Acc:MGI:1330276]	109.84	134.32	108.4	182.23	133.7
ENSMUSG00000059981	Taok2	TAO kinase 2 [Source:MGI Symbol;Acc:MGI:1915919]	106.02	124.23	174.4	130.11	133.69
ENSMUSG00000013662	Atad1	ATPase family, AAA domain containing 1 [Source:MGI Symbol;Acc:MGI:1915229]	129.07	161.19	114.15	130.05	133.62
ENSMUSG00000039753	Fbxl5	F-box and leucine-rich repeat protein 5 [Source:MGI Symbol;Acc:MGI:2152883]	175.87	115.19	126.49	116.84	133.6
ENSMUSG00000028439	Fam219a	family with sequence similarity 219, member A [Source:MGI Symbol;Acc:MGI:1919151]	143.95	143.36	136.82	109.73	133.47
ENSMUSG00000038039	Gcc2	GRIP and coiled-coil domain containing 2 [Source:MGI Symbol;Acc:MGI:1917547]	142.99	117.81	148.9	124.14	133.46
ENSMUSG00000059796	Eif4a1	eukaryotic translation initiation factor 4A1 [Source:MGI Symbol;Acc:MGI:95303]	113.11	143.23	129.73	147.51	133.4
ENSMUSG00000029614	Rpl6	ribosomal protein L6 [Source:MGI Symbol;Acc:MGI:108057]	152.54	123.97	124.74	132.31	133.39
ENSMUSG00000026854	Usp20	ubiquitin specific peptidase 20 [Source:MGI Symbol;Acc:MGI:1921520]	136.71	145.59	139.73	111.33	133.34
ENSMUSG00000033900	Map9	microtubule-associated protein 9 [Source:MGI Symbol;Acc:MGI:2442208]	157.59	112.44	130.9	132.31	133.31
ENSMUSG00000005371	Fbxo11	F-box protein 11 [Source:MGI Symbol;Acc:MGI:2147134]	113.93	114.93	144.57	159.72	133.29
ENSMUSG00000006818	Sod2	superoxide dismutase 2, mitochondrial [Source:MGI Symbol;Acc:MGI:98352]	105.88	188.58	127.82	110.53	133.2
ENSMUSG00000037533	Rapgef6	Rap guanine nucleotide exchange factor (GEF) 6 [Source:MGI Symbol;Acc:MGI:2384761]	86.64	99.99	146.9	199.16	133.17
ENSMUSG00000053693	Mast1	microtubule associated serine/threonine kinase 1 [Source:MGI Symbol;Acc:MGI:1861901]	169.87	121.87	121.65	119.1	133.12
ENSMUSG00000042302	Ehbp1	EH domain binding protein 1 [Source:MGI Symbol;Acc:MGI:2667252]	106.15	122	178.31	125.93	133.1
ENSMUSG00000026640	Plxna2	plexin A2 [Source:MGI Symbol;Acc:MGI:107684]	145.45	117.29	125.49	143.72	132.99
ENSMUSG00000002812	Flii	flightless I actin binding protein [Source:MGI Symbol;Acc:MGI:1342286]	201.93	106.41	119.57	103.83	132.93
ENSMUSG00000025234	Arih1	ariadne RBR E3 ubiquitin protein ligase 1 [Source:MGI Symbol;Acc:MGI:1344363]	121.02	136.42	146.65	126.8	132.72
ENSMUSG00000042406	Atf4	activating transcription factor 4 [Source:MGI Symbol;Acc:MGI:88096]	163.59	122.14	100.74	144.25	132.68
ENSMUSG00000028849	Map7d1	MAP7 domain containing 1 [Source:MGI Symbol;Acc:MGI:2384297]	151.04	149.52	133.73	96.32	132.66
ENSMUSG00000039652	Cpeb3	cytoplasmic polyadenylation element binding protein 3 [Source:MGI Symbol;Acc:MGI:2443075]	144.36	112.7	114.32	159.13	132.63
ENSMUSG00000005161	Prdx2	peroxiredoxin 2 [Source:MGI Symbol;Acc:MGI:109486]	138.22	134.72	124.9	132.37	132.55
ENSMUSG00000022982	Sod1	superoxide dismutase 1, soluble [Source:MGI Symbol;Acc:MGI:98351]	142.72	111.91	141.07	134.36	132.52
ENSMUSG00000031772	Cntnap4	contactin associated protein-like 4 [Source:MGI Symbol;Acc:MGI:2183572]	130.85	136.42	119.74	142.86	132.47
ENSMUSG00000051343	Rab11fip5	RAB11 family interacting protein 5 (class I) [Source:MGI Symbol;Acc:MGI:1098586]	166.05	116.5	113.49	133.7	132.43
ENSMUSG00000021413	Prpf4b	pre-mRNA processing factor 4B [Source:MGI Symbol;Acc:MGI:109584]	109.29	128.43	125.65	166.16	132.38
ENSMUSG00000034152	Exoc3	exocyst complex component 3 [Source:MGI Symbol;Acc:MGI:2443972]	102.47	118.33	152.65	156.01	132.36
ENSMUSG00000032118	Fez1	fasciculation and elongation protein zeta 1 (zygin I) [Source:MGI Symbol;Acc:MGI:2670976]	110.11	134.19	152.15	132.7	132.29
ENSMUSG00000014769	Psmb1	proteasome (prosome, macropain) subunit, beta type 1 [Source:MGI Symbol;Acc:MGI:104884]	175.74	126.2	118.99	108.14	132.27
ENSMUSG00000089989	Gm45713	predicted gene 45713 [Source:MGI Symbol;Acc:MGI:5804828]	148.18	135.76	144.65	99.98	132.14
ENSMUSG00000061080	Lsamp	limbic system-associated membrane protein [Source:MGI Symbol;Acc:MGI:1261760]	138.62	116.76	142.32	130.78	132.12
ENSMUSG00000000794	Kcnn3	potassium intermediate/small conductance calcium-activated channel, subfamily N, member 3 [Source:MGI Symbol;Acc:MGI:2153183]	97.28	129.21	143.48	158.46	132.11
ENSMUSG00000022270	Retreg1	reticulophagy regulator 1 [Source:MGI Symbol;Acc:MGI:1913520]	93.87	117.81	173.48	142.79	131.99
ENSMUSG00000009470	Tnpo1	transportin 1 [Source:MGI Symbol;Acc:MGI:2681523]	154.86	109.03	122.74	141	131.91
ENSMUSG00000019790	Stxbp5	syntaxin binding protein 5 (tomosyn) [Source:MGI Symbol;Acc:MGI:1926058]	73.95	152.67	170.81	130.11	131.89
ENSMUSG00000003153	Slc2a3	solute carrier family 2 (facilitated glucose transporter), member 3 [Source:MGI Symbol;Acc:MGI:95757]	194.02	86.75	97.07	149.7	131.89
ENSMUSG00000049339	Retreg2	reticulophagy regulator family member 2 [Source:MGI Symbol;Acc:MGI:2388278]	130.3	163.41	142.9	90.68	131.82
ENSMUSG00000036104	Rab3gap1	RAB3 GTPase activating protein subunit 1 [Source:MGI Symbol;Acc:MGI:2445001]	155.82	91.34	112.99	165.9	131.51
ENSMUSG00000029502	Golga3	golgi autoantigen, golgin subfamily a, 3 [Source:MGI Symbol;Acc:MGI:96958]	157.86	106.67	134.32	126.26	131.28
ENSMUSG00000037509	Arhgef4	Rho guanine nucleotide exchange factor (GEF) 4 [Source:MGI Symbol;Acc:MGI:2442507]	124.71	152.28	128.32	119.63	131.23
ENSMUSG00000053253	Ndfip2	Nedd4 family interacting protein 2 [Source:MGI Symbol;Acc:MGI:1923523]	218.44	98.15	99.4	108.87	131.22
ENSMUSG00000042743	Sgtb	small glutamine-rich tetratricopeptide repeat (TPR)-containing, beta [Source:MGI Symbol;Acc:MGI:2444615]	130.85	119.91	123.32	150.76	131.21
ENSMUSG00000043411	Usp48	ubiquitin specific peptidase 48 [Source:MGI Symbol;Acc:MGI:2158502]	163.73	119.65	80.32	161.12	131.2
ENSMUSG00000021109	Hif1a	hypoxia inducible factor 1, alpha subunit [Source:MGI Symbol;Acc:MGI:106918]	141.76	105.1	112.32	165.63	131.2
ENSMUSG00000020841	Cpd	carboxypeptidase D [Source:MGI Symbol;Acc:MGI:107265]	141.22	130.92	108.4	144.19	131.18
ENSMUSG00000003731	Kpna6	karyopherin (importin) alpha 6 [Source:MGI Symbol;Acc:MGI:1100836]	167.41	104.84	129.73	122.61	131.15
ENSMUSG00000014846	Tppp3	tubulin polymerization-promoting protein family member 3 [Source:MGI Symbol;Acc:MGI:1915221]	109.29	150.57	126.73	137.95	131.14
ENSMUSG00000003279	Dlgap1	DLG associated protein 1 [Source:MGI Symbol;Acc:MGI:1346065]	105.33	163.68	151.65	103.83	131.12
ENSMUSG00000032560	Dnajc13	DnaJ heat shock protein family (Hsp40) member C13 [Source:MGI Symbol;Acc:MGI:2676368]	111.88	173.64	108.15	130.25	130.98
ENSMUSG00000051375	Pcdh1	protocadherin 1 [Source:MGI Symbol;Acc:MGI:104692]	100.28	138.91	136.57	147.57	130.83
ENSMUSG00000029992	Gfpt1	glutamine fructose-6-phosphate transaminase 1 [Source:MGI Symbol;Acc:MGI:95698]	134.12	139.56	118.24	131.24	130.79
ENSMUSG00000029608	Rph3a	rabphilin 3A [Source:MGI Symbol;Acc:MGI:102788]	174.24	143.5	92.41	112.72	130.71
ENSMUSG00000072501	Phf20l1	PHD finger protein 20-like 1 [Source:MGI Symbol;Acc:MGI:2444412]	137.94	135.63	125.65	123.41	130.66
ENSMUSG00000039219	Arid4b	AT rich interactive domain 4B (RBP1-like) [Source:MGI Symbol;Acc:MGI:2137512]	129.48	139.7	137.48	115.91	130.64
ENSMUSG00000060227	Golm2	golgi membrane protein 2 [Source:MGI Symbol;Acc:MGI:2443129]	139.85	99.2	134.15	149.23	130.61
ENSMUSG00000015597	Zfp318	zinc finger protein 318 [Source:MGI Symbol;Acc:MGI:1889348]	138.08	132.62	131.23	120.36	130.57
ENSMUSG00000028035	Dnajb4	DnaJ heat shock protein family (Hsp40) member B4 [Source:MGI Symbol;Acc:MGI:1914285]	171.1	88.06	117.99	145.05	130.55
ENSMUSG00000038916	Soga3	SOGA family member 3 [Source:MGI Symbol;Acc:MGI:1914662]	110.24	125.41	140.73	145.65	130.51
ENSMUSG00000051951	Xkr4	X-linked Kx blood group related 4 [Source:MGI Symbol;Acc:MGI:3528744]	140.94	111.65	102.32	166.43	130.34
ENSMUSG00000055436	Srsf11	serine and arginine-rich splicing factor 11 [Source:MGI Symbol;Acc:MGI:1916457]	125.39	81.77	173.23	140.94	130.33
ENSMUSG00000021065	Fut8	fucosyltransferase 8 [Source:MGI Symbol;Acc:MGI:1858901]	113.38	137.07	141.15	129.38	130.25
ENSMUSG00000029765	Plxna4	plexin A4 [Source:MGI Symbol;Acc:MGI:2179061]	139.44	110.87	117.82	152.82	130.24
ENSMUSG00000039515	Ptpa	protein phosphatase 2 protein activator [Source:MGI Symbol;Acc:MGI:1346006]	94.83	157.39	147.07	121.62	130.22
ENSMUSG00000025968	Ndufs1	NADH:ubiquinone oxidoreductase core subunit S1 [Source:MGI Symbol;Acc:MGI:2443241]	143.81	121.09	137.4	118.1	130.1
ENSMUSG00000066735	Vkorc1l1	vitamin K epoxide reductase complex, subunit 1-like 1 [Source:MGI Symbol;Acc:MGI:1916818]	125.25	138.12	120.32	136.62	130.08
ENSMUSG00000062901	Klhl24	kelch-like 24 [Source:MGI Symbol;Acc:MGI:1923035]	221.99	77.19	88.24	132.64	130.01
ENSMUSG00000021076	Actr10	ARP10 actin-related protein 10 [Source:MGI Symbol;Acc:MGI:1891654]	127.3	165.38	86.57	140.54	129.95
ENSMUSG00000031539	Ap3m2	adaptor-related protein complex 3, mu 2 subunit [Source:MGI Symbol;Acc:MGI:1929214]	165.09	120.04	122.9	111.2	129.81
ENSMUSG00000021748	Pdhb	pyruvate dehydrogenase (lipoamide) beta [Source:MGI Symbol;Acc:MGI:1915513]	155.13	109.16	131.57	123.34	129.8
ENSMUSG00000029168	Dpysl5	dihydropyrimidinase-like 5 [Source:MGI Symbol;Acc:MGI:1929772]	119.25	144.28	165.4	90.22	129.79
ENSMUSG00000020070	Rufy2	RUN and FYVE domain-containing 2 [Source:MGI Symbol;Acc:MGI:1917682]	140.67	142.84	136.48	98.65	129.66
ENSMUSG00000004815	Dgkq	diacylglycerol kinase, theta [Source:MGI Symbol;Acc:MGI:102918]	132.76	123.84	105.32	156.67	129.65
ENSMUSG00000022377	Asap1	ArfGAP with SH3 domain, ankyrin repeat and PH domain1 [Source:MGI Symbol;Acc:MGI:1342335]	129.62	140.87	124.57	123.14	129.55
ENSMUSG00000037720	Tmem33	transmembrane protein 33 [Source:MGI Symbol;Acc:MGI:1915128]	167.82	94.09	151.82	104.09	129.46
ENSMUSG00000050587	Lrrc4c	leucine rich repeat containing 4C [Source:MGI Symbol;Acc:MGI:2442636]	128.26	141.14	120.82	127.53	129.43
ENSMUSG00000022389	Tef	thyrotroph embryonic factor [Source:MGI Symbol;Acc:MGI:98663]	113.38	164.99	113.9	125.4	129.42
ENSMUSG00000116165	Pdxp	pyridoxal (pyridoxine, vitamin B6) phosphatase [Source:MGI Symbol;Acc:MGI:1919282]	122.12	164.86	131.73	98.78	129.37
ENSMUSG00000000276	Dgke	diacylglycerol kinase, epsilon [Source:MGI Symbol;Acc:MGI:1889276]	145.72	112.44	127.48	131.51	129.29
ENSMUSG00000012535	Tnpo3	transportin 3 [Source:MGI Symbol;Acc:MGI:1196412]	162.09	115.19	111.07	128.72	129.27
ENSMUSG00000027602	Map1lc3a	microtubule-associated protein 1 light chain 3 alpha [Source:MGI Symbol;Acc:MGI:1915661]	138.9	106.93	130.9	139.94	129.17
ENSMUSG00000037857	Nufip2	nuclear fragile X mental retardation protein interacting protein 2 [Source:MGI Symbol;Acc:MGI:1915814]	114.2	128.43	132.82	141	129.11
ENSMUSG00000046449	Nexmif	neurite extension and migration factor [Source:MGI Symbol;Acc:MGI:2148050]	106.29	135.11	124.9	150.03	129.08
ENSMUSG00000002496	Tsc2	TSC complex subunit 2 [Source:MGI Symbol;Acc:MGI:102548]	101.92	138.38	164.06	111.93	129.07
ENSMUSG00000071644	Eef1g	eukaryotic translation elongation factor 1 gamma [Source:MGI Symbol;Acc:MGI:1914410]	127.3	147.56	131.23	109.54	128.91
ENSMUSG00000021929	Kpna3	karyopherin (importin) alpha 3 [Source:MGI Symbol;Acc:MGI:1100863]	126.89	81.38	158.98	148.17	128.86
ENSMUSG00000021051	Ppp2r5e	protein phosphatase 2, regulatory subunit B', epsilon [Source:MGI Symbol;Acc:MGI:1349473]	139.85	135.24	133.65	106.61	128.84
ENSMUSG00000026933	Camsap1	calmodulin regulated spectrin-associated protein 1 [Source:MGI Symbol;Acc:MGI:3036242]	95.65	141.14	92.66	185.81	128.81
ENSMUSG00000021477	Ctsl	cathepsin L [Source:MGI Symbol;Acc:MGI:88564]	155.95	136.42	118.07	104.03	128.62
ENSMUSG00000024948	Map4k2	mitogen-activated protein kinase kinase kinase kinase 2 [Source:MGI Symbol;Acc:MGI:1346883]	154.59	142.97	112.9	103.89	128.59
ENSMUSG00000029729	Zkscan1	zinc finger with KRAB and SCAN domains 1 [Source:MGI Symbol;Acc:MGI:1921820]	127.57	106.41	123.82	155.81	128.4
ENSMUSG00000025278	Flnb	filamin, beta [Source:MGI Symbol;Acc:MGI:2446089]	149.4	118.07	114.57	131.51	128.39
ENSMUSG00000021913	Ogdhl	oxoglutarate dehydrogenase-like [Source:MGI Symbol;Acc:MGI:3616088]	128.26	121.22	127.32	136.69	128.37
ENSMUSG00000117098	Gm49909	predicted gene, 49909 [Source:MGI Symbol;Acc:MGI:6270609]	123.75	153.72	114.99	121.02	128.37
ENSMUSG00000020231	Dip2a	disco interacting protein 2 homolog A [Source:MGI Symbol;Acc:MGI:2385920]	113.25	122	125.4	152.49	128.28
ENSMUSG00000025544	Tm9sf2	transmembrane 9 superfamily member 2 [Source:MGI Symbol;Acc:MGI:1915309]	126.89	89.5	132.07	164.57	128.26
ENSMUSG00000041817	Fam169a	family with sequence similarity 169, member A [Source:MGI Symbol;Acc:MGI:2444268]	116.93	138.25	145.07	112.59	128.21
ENSMUSG00000037652	Phc3	polyhomeotic 3 [Source:MGI Symbol;Acc:MGI:2181434]	149.4	98.15	138.23	126.66	128.11
ENSMUSG00000039717	Ralyl	RALY RNA binding protein-like [Source:MGI Symbol;Acc:MGI:1924147]	126.07	109.29	159.15	117.63	128.04
ENSMUSG00000034602	Mon2	MON2 homolog, regulator of endosome to Golgi trafficking [Source:MGI Symbol;Acc:MGI:1914324]	122.25	146.9	122.49	119.76	127.85
ENSMUSG00000022517	Mgrn1	mahogunin, ring finger 1 [Source:MGI Symbol;Acc:MGI:2447670]	80.09	139.43	117.07	174.39	127.75
ENSMUSG00000025139	Tollip	toll interacting protein [Source:MGI Symbol;Acc:MGI:1891808]	126.48	118.07	116.49	149.7	127.68
ENSMUSG00000025571	Tnrc6c	trinucleotide repeat containing 6C [Source:MGI Symbol;Acc:MGI:2443265]	105.88	161.97	119.74	123.01	127.65
ENSMUSG00000025743	Sdc3	syndecan 3 [Source:MGI Symbol;Acc:MGI:1349163]	126.07	131.7	130.23	122.08	127.52
ENSMUSG00000040760	Appl1	adaptor protein, phosphotyrosine interaction, PH domain and leucine zipper containing 1 [Source:MGI Symbol;Acc:MGI:1920243]	123.62	134.72	133.57	118.1	127.5
ENSMUSG00000042078	Svop	SV2 related protein [Source:MGI Symbol;Acc:MGI:1915916]	89.1	163.94	162.65	94.27	127.49
ENSMUSG00000060373	Hnrnpc	heterogeneous nuclear ribonucleoprotein C [Source:MGI Symbol;Acc:MGI:107795]	116.52	108.24	163.06	122.08	127.48
ENSMUSG00000005533	Igf1r	insulin-like growth factor I receptor [Source:MGI Symbol;Acc:MGI:96433]	115.7	128.56	145.48	119.69	127.36
ENSMUSG00000026349	Ccnt2	cyclin T2 [Source:MGI Symbol;Acc:MGI:1920199]	124.3	121.48	153.32	110.13	127.31
ENSMUSG00000006024	Napa	N-ethylmaleimide sensitive fusion protein attachment protein alpha [Source:MGI Symbol;Acc:MGI:104563]	112.56	135.76	107.07	153.55	127.24
ENSMUSG00000023026	Dip2b	disco interacting protein 2 homolog B [Source:MGI Symbol;Acc:MGI:2145977]	120.61	151.1	131.32	105.29	127.08
ENSMUSG00000054263	Lifr	LIF receptor alpha [Source:MGI Symbol;Acc:MGI:96788]	145.17	135.37	109.15	117.83	126.88
ENSMUSG00000050192	Eif5a2	eukaryotic translation initiation factor 5A2 [Source:MGI Symbol;Acc:MGI:1933735]	139.17	118.86	135.9	113.39	126.83
ENSMUSG00000024420	Zfp521	zinc finger protein 521 [Source:MGI Symbol;Acc:MGI:95459]	139.03	106.28	127.48	134.23	126.76
ENSMUSG00000034120	Srsf2	serine and arginine-rich splicing factor 2 [Source:MGI Symbol;Acc:MGI:98284]	108.61	117.81	127.82	152.75	126.75
ENSMUSG00000042207	Kdm5b	lysine (K)-specific demethylase 5B [Source:MGI Symbol;Acc:MGI:1922855]	128.8	97.11	133.23	147.77	126.73
ENSMUSG00000003863	Ppfia3	protein tyrosine phosphatase, receptor type, f polypeptide (PTPRF), interacting protein (liprin), alpha 3 [Source:MGI Symbol;Acc:MGI:1924037]	130.98	130.92	130.23	113.52	126.41
ENSMUSG00000025130	P4hb	prolyl 4-hydroxylase, beta polypeptide [Source:MGI Symbol;Acc:MGI:97464]	125.66	107.98	142.57	129.19	126.35
ENSMUSG00000058355	Abce1	ATP-binding cassette, sub-family E (OABP), member 1 [Source:MGI Symbol;Acc:MGI:1195458]	94.83	120.96	139.82	149.17	126.19
ENSMUSG00000032297	Celf6	CUGBP, Elav-like family member 6 [Source:MGI Symbol;Acc:MGI:1923433]	129.89	140.87	112.32	121.62	126.18
ENSMUSG00000072964	Bhlhb9	basic helix-loop-helix domain containing, class B9 [Source:MGI Symbol;Acc:MGI:1917487]	157.18	92.52	119.49	134.96	126.04
ENSMUSG00000032289	Thsd4	thrombospondin, type I, domain containing 4 [Source:MGI Symbol;Acc:MGI:2672033]	113.79	134.72	77.07	177.91	125.87
ENSMUSG00000056692	Ilrun	inflammation and lipid regulator with UBA-like and NBR1-like domains [Source:MGI Symbol;Acc:MGI:106281]	142.04	98.42	177.4	85.44	125.82
ENSMUSG00000020708	Psmc5	protease (prosome, macropain) 26S subunit, ATPase 5 [Source:MGI Symbol;Acc:MGI:105047]	123.89	104.97	117.07	157.13	125.77
ENSMUSG00000056476	Med12l	mediator complex subunit 12-like [Source:MGI Symbol;Acc:MGI:2139916]	160.32	109.55	110.4	122.75	125.76
ENSMUSG00000037876	Jmjd1c	jumonji domain containing 1C [Source:MGI Symbol;Acc:MGI:1918614]	119.93	133.8	103.9	145.25	125.72
ENSMUSG00000035623	Rsf1	remodeling and spacing factor 1 [Source:MGI Symbol;Acc:MGI:2682305]	113.79	99.73	143.65	145.58	125.69
ENSMUSG00000107512	Gm44433	predicted gene, 44433 [Source:MGI Symbol;Acc:MGI:5690825]	190.88	109.42	97.49	104.89	125.67
ENSMUSG00000021143	Pacs2	phosphofurin acidic cluster sorting protein 2 [Source:MGI Symbol;Acc:MGI:1924399]	144.36	120.96	131.73	105.42	125.62
ENSMUSG00000107023	Gm42715	predicted gene 42715 [Source:MGI Symbol;Acc:MGI:5662852]	86.91	141.27	121.99	152.09	125.56
ENSMUSG00000026970	Rbms1	RNA binding motif, single stranded interacting protein 1 [Source:MGI Symbol;Acc:MGI:1861774]	98.51	137.99	97.07	168.35	125.48
ENSMUSG00000051790	Nlgn2	neuroligin 2 [Source:MGI Symbol;Acc:MGI:2681835]	144.63	138.52	115.07	103.69	125.48
ENSMUSG00000033917	Gde1	glycerophosphodiester phosphodiesterase 1 [Source:MGI Symbol;Acc:MGI:1891827]	157.32	111.65	141.65	91.15	125.44
ENSMUSG00000022956	Atp5o	ATP synthase, H+ transporting, mitochondrial F1 complex, O subunit [Source:MGI Symbol;Acc:MGI:106341]	140.81	89.64	144.23	126.07	125.19
ENSMUSG00000043716	Rpl7	ribosomal protein L7 [Source:MGI Symbol;Acc:MGI:98073]	106.02	112.83	140.65	141.2	125.17
ENSMUSG00000063297	Luzp2	leucine zipper protein 2 [Source:MGI Symbol;Acc:MGI:1889615]	113.79	106.54	113.65	166.36	125.09
ENSMUSG00000024392	Bag6	BCL2-associated athanogene 6 [Source:MGI Symbol;Acc:MGI:1919439]	94.55	128.82	139.57	137.28	125.06
ENSMUSG00000045896	Paip2b	poly(A) binding protein interacting protein 2B [Source:MGI Symbol;Acc:MGI:2386865]	167.28	99.46	130.07	102.96	124.94
ENSMUSG00000062328	Rpl17	ribosomal protein L17 [Source:MGI Symbol;Acc:MGI:2448270]	135.49	144.81	102.07	116.9	124.82
ENSMUSG00000021190	Lgmn	legumain [Source:MGI Symbol;Acc:MGI:1330838]	126.75	109.82	140.65	122.02	124.81
ENSMUSG00000041658	Rragb	Ras-related GTP binding B [Source:MGI Symbol;Acc:MGI:3038613]	141.35	79.02	113.32	165.1	124.7
ENSMUSG00000039270	Megf9	multiple EGF-like-domains 9 [Source:MGI Symbol;Acc:MGI:1918264]	122.52	161.71	99.15	115.05	124.61
ENSMUSG00000034220	Gpc1	glypican 1 [Source:MGI Symbol;Acc:MGI:1194891]	121.57	186.87	108.32	81.59	124.59
ENSMUSG00000033763	Mtss2	MTSS I-BAR domain containing 2 [Source:MGI Symbol;Acc:MGI:3039591]	128.8	139.83	108.07	121.42	124.53
ENSMUSG00000038181	Chpf2	chondroitin polymerizing factor 2 [Source:MGI Symbol;Acc:MGI:1917522]	88.82	136.29	130.57	142.13	124.45
ENSMUSG00000062232	Rapgef2	Rap guanine nucleotide exchange factor (GEF) 2 [Source:MGI Symbol;Acc:MGI:2659071]	173.14	101.69	131.4	90.75	124.25
ENSMUSG00000044221	Grsf1	G-rich RNA sequence binding factor 1 [Source:MGI Symbol;Acc:MGI:106479]	124.98	100.77	110.32	160.85	124.23
ENSMUSG00000018765	Fxr2	fragile X mental retardation, autosomal homolog 2 [Source:MGI Symbol;Acc:MGI:1346074]	97.83	118.6	147.23	132.84	124.12
ENSMUSG00000022425	Enpp2	ectonucleotide pyrophosphatase/phosphodiesterase 2 [Source:MGI Symbol;Acc:MGI:1321390]	113.79	134.72	128.32	119.03	123.96
ENSMUSG00000102976	Zc3h11a	zinc finger CCCH type containing 11A [Source:MGI Symbol;Acc:MGI:1917829]	166.6	95.79	141.98	91.21	123.9
ENSMUSG00000078185	Chml	choroideremia-like [Source:MGI Symbol;Acc:MGI:101913]	140.94	80.59	108.57	165.43	123.88
ENSMUSG00000020664	Dld	dihydrolipoamide dehydrogenase [Source:MGI Symbol;Acc:MGI:107450]	135.35	134.19	139.07	86.77	123.84
ENSMUSG00000026158	Ogfrl1	opioid growth factor receptor-like 1 [Source:MGI Symbol;Acc:MGI:1917405]	108.06	124.62	125.4	137.28	123.84
ENSMUSG00000021476	Habp4	hyaluronic acid binding protein 4 [Source:MGI Symbol;Acc:MGI:1891713]	110.11	134.58	148.9	101.77	123.84
ENSMUSG00000034156	Tspoap1	TSPO associated protein 1 [Source:MGI Symbol;Acc:MGI:2450877]	112.56	148.61	105.07	128.99	123.81
ENSMUSG00000042605	Atxn2	ataxin 2 [Source:MGI Symbol;Acc:MGI:1277223]	112.56	145.59	134.15	102.57	123.72
ENSMUSG00000000308	Ckmt1	creatine kinase, mitochondrial 1, ubiquitous [Source:MGI Symbol;Acc:MGI:99441]	135.08	134.85	121.49	103.23	123.66
ENSMUSG00000040928	S100pbp	S100P binding protein [Source:MGI Symbol;Acc:MGI:1921898]	137.4	88.06	131.32	137.82	123.65
ENSMUSG00000026341	Actr3	ARP3 actin-related protein 3 [Source:MGI Symbol;Acc:MGI:1921367]	132.89	106.15	115.57	139.94	123.64
ENSMUSG00000076138	Gm26377	predicted gene, 26377 [Source:MGI Symbol;Acc:MGI:5456154]	135.76	126.59	123.4	108.27	123.51
ENSMUSG00000029655	N4bp2l2	NEDD4 binding protein 2-like 2 [Source:MGI Symbol;Acc:MGI:2687207]	91.42	112.31	120.65	169.55	123.48
ENSMUSG00000019188	H13	histocompatibility 13 [Source:MGI Symbol;Acc:MGI:95886]	140.81	111.65	109.65	131.58	123.42
ENSMUSG00000029998	Pcyox1	prenylcysteine oxidase 1 [Source:MGI Symbol;Acc:MGI:1914131]	133.85	125.41	116.32	118.03	123.4
ENSMUSG00000022811	Zfp148	zinc finger protein 148 [Source:MGI Symbol;Acc:MGI:1332234]	95.78	110.6	143.82	143.06	123.32
ENSMUSG00000090841	Myl6	myosin, light polypeptide 6, alkali, smooth muscle and non-muscle [Source:MGI Symbol;Acc:MGI:109318]	126.89	113.49	129.48	123.28	123.28
ENSMUSG00000058740	Kcnt1	potassium channel, subfamily T, member 1 [Source:MGI Symbol;Acc:MGI:1924627]	107.11	112.18	144.9	128.32	123.13
ENSMUSG00000015501	Hivep2	human immunodeficiency virus type I enhancer binding protein 2 [Source:MGI Symbol;Acc:MGI:1338076]	167.55	110.08	104.65	109.8	123.02
ENSMUSG00000001424	Snd1	staphylococcal nuclease and tudor domain containing 1 [Source:MGI Symbol;Acc:MGI:1929266]	118.02	123.05	103.65	145.72	122.61
ENSMUSG00000038172	Ttc39b	tetratricopeptide repeat domain 39B [Source:MGI Symbol;Acc:MGI:1917113]	125.8	100.38	129.57	134.63	122.59
ENSMUSG00000040651	Tasor	transcription activation suppressor [Source:MGI Symbol;Acc:MGI:1921694]	109.29	149.13	102.57	129.38	122.59
ENSMUSG00000027712	Anxa5	annexin A5 [Source:MGI Symbol;Acc:MGI:106008]	127.98	111.13	123.57	127.59	122.57
ENSMUSG00000010663	Fads1	fatty acid desaturase 1 [Source:MGI Symbol;Acc:MGI:1923517]	136.03	146.77	120.65	86.7	122.54
ENSMUSG00000002107	Celf2	CUGBP, Elav-like family member 2 [Source:MGI Symbol;Acc:MGI:1338822]	132.62	100.77	127.07	129.65	122.53
ENSMUSG00000027522	Stx16	syntaxin 16 [Source:MGI Symbol;Acc:MGI:1923396]	134.53	98.81	140.9	115.84	122.52
ENSMUSG00000032997	Chpf	chondroitin polymerizing factor [Source:MGI Symbol;Acc:MGI:106576]	104.65	138.25	131.48	115.44	122.46
ENSMUSG00000034354	Mtmr3	myotubularin related protein 3 [Source:MGI Symbol;Acc:MGI:1921552]	105.33	133.8	149.07	101.57	122.44
ENSMUSG00000008575	Nfib	nuclear factor I/B [Source:MGI Symbol;Acc:MGI:103188]	110.79	131.96	118.32	128.46	122.38
ENSMUSG00000035726	Supt16	SPT16, facilitates chromatin remodeling subunit [Source:MGI Symbol;Acc:MGI:1890948]	169.87	69.98	127.23	122.28	122.34
ENSMUSG00000020701	Tmem132e	transmembrane protein 132E [Source:MGI Symbol;Acc:MGI:2685490]	116.66	141.4	103.24	127.86	122.29
ENSMUSG00000047213	Ythdf3	YTH N6-methyladenosine RNA binding protein 3 [Source:MGI Symbol;Acc:MGI:1918850]	179.83	75.74	109.9	122.35	121.96
ENSMUSG00000019432	Ddx39b	DEAD box helicase 39b [Source:MGI Symbol;Acc:MGI:99240]	78.45	145.85	127.73	135.69	121.93
ENSMUSG00000015094	Npdc1	neural proliferation, differentiation and control 1 [Source:MGI Symbol;Acc:MGI:1099802]	117.61	121.35	139.57	109.07	121.9
ENSMUSG00000031197	Vbp1	von Hippel-Lindau binding protein 1 [Source:MGI Symbol;Acc:MGI:1333804]	100.83	69.59	149.15	168.02	121.9
ENSMUSG00000039782	Cpeb2	cytoplasmic polyadenylation element binding protein 2 [Source:MGI Symbol;Acc:MGI:2442640]	95.24	97.37	134.23	160.72	121.89
ENSMUSG00000028954	Nub1	negative regulator of ubiquitin-like proteins 1 [Source:MGI Symbol;Acc:MGI:1889001]	123.62	153.19	117.07	93.27	121.79
ENSMUSG00000061313	Ddhd2	DDHD domain containing 2 [Source:MGI Symbol;Acc:MGI:1919358]	157.32	92.52	94.82	142.46	121.78
ENSMUSG00000029478	Ncor2	nuclear receptor co-repressor 2 [Source:MGI Symbol;Acc:MGI:1337080]	88.14	140.35	126.98	131.58	121.76
ENSMUSG00000004698	Hdac9	histone deacetylase 9 [Source:MGI Symbol;Acc:MGI:1931221]	95.92	148.08	129.57	113.25	121.71
ENSMUSG00000027346	Gpcpd1	glycerophosphocholine phosphodiesterase 1 [Source:MGI Symbol;Acc:MGI:104898]	147.9	99.99	100.49	138.28	121.66
ENSMUSG00000020954	Strn3	striatin, calmodulin binding protein 3 [Source:MGI Symbol;Acc:MGI:2151064]	112.43	106.93	119.24	147.97	121.64
ENSMUSG00000001248	Gramd1a	GRAM domain containing 1A [Source:MGI Symbol;Acc:MGI:105490]	179.01	114.14	88.57	104.76	121.62
ENSMUSG00000073639	Rab18	RAB18, member RAS oncogene family [Source:MGI Symbol;Acc:MGI:102790]	148.45	101.56	125.49	110.4	121.47
ENSMUSG00000037049	Smpd1	sphingomyelin phosphodiesterase 1, acid lysosomal [Source:MGI Symbol;Acc:MGI:98325]	156.5	81.64	136.57	110.86	121.39
ENSMUSG00000024271	Elp2	elongator acetyltransferase complex subunit 2 [Source:MGI Symbol;Acc:MGI:1889642]	88.55	109.69	143.32	143.92	121.37
ENSMUSG00000000631	Myo18a	myosin XVIIIA [Source:MGI Symbol;Acc:MGI:2667185]	111.2	158.96	104.57	110.73	121.37
ENSMUSG00000047675	Rps8	ribosomal protein S8 [Source:MGI Symbol;Acc:MGI:98166]	101.24	116.76	157.06	109.93	121.25
ENSMUSG00000025060	Slk	STE20-like kinase [Source:MGI Symbol;Acc:MGI:103241]	93.87	113.62	129.48	147.64	121.15
ENSMUSG00000046138	9930021J03Rik	RIKEN cDNA 9930021J03 gene [Source:MGI Symbol;Acc:MGI:2444398]	123.62	145.85	129.57	85.57	121.15
ENSMUSG00000006676	Usp19	ubiquitin specific peptidase 19 [Source:MGI Symbol;Acc:MGI:1918722]	105.61	144.81	133.57	99.98	120.99
ENSMUSG00000031242	2610002M06Rik	RIKEN cDNA 2610002M06 gene [Source:MGI Symbol;Acc:MGI:1914278]	148.45	112.31	87.57	134.96	120.82
ENSMUSG00000025162	Csnk1d	casein kinase 1, delta [Source:MGI Symbol;Acc:MGI:1355272]	111.34	101.95	125.57	144.06	120.73
ENSMUSG00000032435	Dync1li1	dynein cytoplasmic 1 light intermediate chain 1 [Source:MGI Symbol;Acc:MGI:2135610]	87.32	120.43	132.07	142.93	120.69
ENSMUSG00000032745	Gpbp1	GC-rich promoter binding protein 1 [Source:MGI Symbol;Acc:MGI:1920524]	153.63	99.6	115.74	113.72	120.67
ENSMUSG00000027201	Myef2	myelin basic protein expression factor 2, repressor [Source:MGI Symbol;Acc:MGI:104592]	138.08	121.48	120.07	102.1	120.43
ENSMUSG00000030180	Kdm5a	lysine (K)-specific demethylase 5A [Source:MGI Symbol;Acc:MGI:2136980]	129.48	97.24	144.07	110.33	120.28
ENSMUSG00000024231	Cul2	cullin 2 [Source:MGI Symbol;Acc:MGI:1918995]	139.44	86.1	111.4	144.06	120.25
ENSMUSG00000037126	Psd	pleckstrin and Sec7 domain containing [Source:MGI Symbol;Acc:MGI:1920978]	125.94	123.71	118.07	112.99	120.18
ENSMUSG00000052298	Cdc42se2	CDC42 small effector 2 [Source:MGI Symbol;Acc:MGI:1919979]	108.88	142.84	95.16	133.57	120.11
ENSMUSG00000025666	Tmem47	transmembrane protein 47 [Source:MGI Symbol;Acc:MGI:2177570]	94.69	95.01	153.15	137.48	120.08
ENSMUSG00000030844	Rgs10	regulator of G-protein signalling 10 [Source:MGI Symbol;Acc:MGI:1915115]	96.46	141.01	121.32	121.29	120.02
ENSMUSG00000036006	Ripor2	RHO family interacting cell polarization regulator 2 [Source:MGI Symbol;Acc:MGI:2444879]	92.78	114.8	116.4	155.87	119.96
ENSMUSG00000002625	Akap8l	A kinase (PRKA) anchor protein 8-like [Source:MGI Symbol;Acc:MGI:1860606]	116.79	145.59	101.32	116.04	119.94
ENSMUSG00000024608	Rps14	ribosomal protein S14 [Source:MGI Symbol;Acc:MGI:98107]	111.61	128.69	121.24	118.17	119.92
ENSMUSG00000039840	Epg5	ectopic P-granules autophagy protein 5 homolog (C. elegans) [Source:MGI Symbol;Acc:MGI:1918673]	82	121.61	137.32	138.75	119.92
ENSMUSG00000032504	Pdcd6ip	programmed cell death 6 interacting protein [Source:MGI Symbol;Acc:MGI:1333753]	152.81	99.07	127.65	99.98	119.88
ENSMUSG00000024617	Camk2a	calcium/calmodulin-dependent protein kinase II alpha [Source:MGI Symbol;Acc:MGI:88256]	122.66	155.16	108.15	93.4	119.84
ENSMUSG00000025781	Atp5c1	ATP synthase, H+ transporting, mitochondrial F1 complex, gamma polypeptide 1 [Source:MGI Symbol;Acc:MGI:1261437]	101.79	131.7	126.24	119.63	119.84
ENSMUSG00000075703	Selenoi	selenoprotein I [Source:MGI Symbol;Acc:MGI:107898]	101.38	90.82	143.15	143.72	119.77
ENSMUSG00000074785	Plxnc1	plexin C1 [Source:MGI Symbol;Acc:MGI:1890127]	129.76	106.28	97.99	144.79	119.7
ENSMUSG00000032562	Gnai2	guanine nucleotide binding protein (G protein), alpha inhibiting 2 [Source:MGI Symbol;Acc:MGI:95772]	112.15	126.85	127.9	111.73	119.66
ENSMUSG00000116594	Gm49601	predicted gene, 49601 [Source:MGI Symbol;Acc:MGI:6215011]	124.57	129.08	121.07	103.89	119.65
ENSMUSG00000022762	Ncam2	neural cell adhesion molecule 2 [Source:MGI Symbol;Acc:MGI:97282]	82.96	99.86	131.07	164.7	119.65
ENSMUSG00000038127	Ccdc50	coiled-coil domain containing 50 [Source:MGI Symbol;Acc:MGI:1914751]	76	144.41	136.65	120.82	119.47
ENSMUSG00000022191	Drosha	drosha, ribonuclease type III [Source:MGI Symbol;Acc:MGI:1261425]	150.5	93.96	100.99	131.97	119.35
ENSMUSG00000024097	Srsf7	serine and arginine-rich splicing factor 7 [Source:MGI Symbol;Acc:MGI:1926232]	117.34	88.46	151.15	120.36	119.33
ENSMUSG00000026904	Slc4a10	solute carrier family 4, sodium bicarbonate cotransporter-like, member 10 [Source:MGI Symbol;Acc:MGI:2150150]	134.8	90.16	104.57	147.51	119.26
ENSMUSG00000001366	Fbxo9	f-box protein 9 [Source:MGI Symbol;Acc:MGI:1918788]	98.92	142.71	100.74	133.9	119.07
ENSMUSG00000033557	Fam20b	FAM20B, glycosaminoglycan xylosylkinase [Source:MGI Symbol;Acc:MGI:2443990]	153.36	101.3	124.82	96.52	119
ENSMUSG00000024843	Chka	choline kinase alpha [Source:MGI Symbol;Acc:MGI:107760]	99.47	107.98	148.07	120.42	118.98
ENSMUSG00000063887	Nlgn1	neuroligin 1 [Source:MGI Symbol;Acc:MGI:2179435]	99.33	115.06	119.4	142	118.95
ENSMUSG00000113722	Snhg10	small nucleolar RNA host gene 10 [Source:MGI Symbol;Acc:MGI:1916684]	95.51	132.23	112.82	134.83	118.85
ENSMUSG00000029364	Wsb2	WD repeat and SOCS box-containing 2 [Source:MGI Symbol;Acc:MGI:2144041]	122.25	89.11	133.07	130.45	118.72
ENSMUSG00000020088	Sar1a	secretion associated Ras related GTPase 1A [Source:MGI Symbol;Acc:MGI:98230]	148.31	92.78	109.74	123.94	118.69
ENSMUSG00000022240	Ctnnd2	catenin (cadherin associated protein), delta 2 [Source:MGI Symbol;Acc:MGI:1195966]	47.35	143.36	137.07	146.71	118.62
ENSMUSG00000032349	Elovl5	ELOVL family member 5, elongation of long chain fatty acids (yeast) [Source:MGI Symbol;Acc:MGI:1916051]	174.1	94.48	84.16	121.62	118.59
ENSMUSG00000052296	Ppp6r1	protein phosphatase 6, regulatory subunit 1 [Source:MGI Symbol;Acc:MGI:2442163]	121.3	150.57	85.16	117.3	118.58
ENSMUSG00000030770	Parva	parvin, alpha [Source:MGI Symbol;Acc:MGI:1931144]	104.51	125.8	105.65	138.15	118.53
ENSMUSG00000034163	Zfc3h1	zinc finger, C3H1-type containing [Source:MGI Symbol;Acc:MGI:2446143]	107.24	95.27	122.57	148.97	118.51
ENSMUSG00000050511	Oprd1	opioid receptor, delta 1 [Source:MGI Symbol;Acc:MGI:97438]	86.91	136.03	133.9	116.51	118.34
ENSMUSG00000009681	Bcr	BCR activator of RhoGEF and GTPase [Source:MGI Symbol;Acc:MGI:88141]	123.89	120.96	140.98	87.03	118.21
ENSMUSG00000033732	Sf3b3	splicing factor 3b, subunit 3 [Source:MGI Symbol;Acc:MGI:1289341]	114.2	142.19	123.32	93.14	118.21
ENSMUSG00000067787	Blcap	bladder cancer associated protein [Source:MGI Symbol;Acc:MGI:1858907]	135.35	117.94	137.07	82.25	118.15
ENSMUSG00000030126	Tmcc1	transmembrane and coiled coil domains 1 [Source:MGI Symbol;Acc:MGI:2442368]	100.56	120.17	127.82	123.87	118.1
ENSMUSG00000023912	Slc25a27	solute carrier family 25, member 27 [Source:MGI Symbol;Acc:MGI:1921261]	144.08	114.8	114.9	98.58	118.09
ENSMUSG00000022100	Xpo7	exportin 7 [Source:MGI Symbol;Acc:MGI:1929705]	106.97	133.8	116.49	115.05	118.08
ENSMUSG00000041763	Tpp2	tripeptidyl peptidase II [Source:MGI Symbol;Acc:MGI:102724]	96.6	124.23	121.9	128.92	117.91
ENSMUSG00000034563	Ccpg1	cell cycle progression 1 [Source:MGI Symbol;Acc:MGI:1196419]	106.56	97.24	143.23	124.14	117.79
ENSMUSG00000027630	Tbl1xr1	transducin (beta)-like 1X-linked receptor 1 [Source:MGI Symbol;Acc:MGI:2441730]	134.67	117.55	111.15	107.74	117.78
ENSMUSG00000041638	Gcn1	GCN1 activator of EIF2AK4 [Source:MGI Symbol;Acc:MGI:2444248]	83.09	125.67	135.98	125.87	117.65
ENSMUSG00000025986	Slc39a10	solute carrier family 39 (zinc transporter), member 10 [Source:MGI Symbol;Acc:MGI:1914515]	131.94	119.38	94.41	124.6	117.58
ENSMUSG00000026718	Stam	signal transducing adaptor molecule (SH3 domain and ITAM motif) 1 [Source:MGI Symbol;Acc:MGI:1329014]	137.67	99.33	106.49	126.2	117.42
ENSMUSG00000097311	Gm26871	predicted gene, 26871 [Source:MGI Symbol;Acc:MGI:5477365]	118.16	119.25	120.49	111.53	117.36
ENSMUSG00000021012	Zc3h14	zinc finger CCCH type containing 14 [Source:MGI Symbol;Acc:MGI:1919824]	128.12	99.73	119.74	121.82	117.35
ENSMUSG00000045767	B230219D22Rik	RIKEN cDNA B230219D22 gene [Source:MGI Symbol;Acc:MGI:1925771]	105.74	103.53	131.48	128.26	117.25
ENSMUSG00000027828	Ssr3	signal sequence receptor, gamma [Source:MGI Symbol;Acc:MGI:1914687]	130.85	120.56	115.07	102.5	117.24
ENSMUSG00000021819	Zswim8	zinc finger SWIM-type containing 8 [Source:MGI Symbol;Acc:MGI:1919156]	107.93	112.04	104.4	144.59	117.24
ENSMUSG00000004530	Coro1c	coronin, actin binding protein 1C [Source:MGI Symbol;Acc:MGI:1345964]	123.48	119.91	123.9	101.37	117.16
ENSMUSG00000020671	Rab10	RAB10, member RAS oncogene family [Source:MGI Symbol;Acc:MGI:105066]	104.92	91.73	136.82	135.03	117.13
ENSMUSG00000078812	Eif5a	eukaryotic translation initiation factor 5A [Source:MGI Symbol;Acc:MGI:106248]	102.47	161.97	123.57	80.46	117.12
ENSMUSG00000035078	Mtmr9	myotubularin related protein 9 [Source:MGI Symbol;Acc:MGI:2442842]	96.87	112.18	117.74	141.33	117.03
ENSMUSG00000050965	Prkca	protein kinase C, alpha [Source:MGI Symbol;Acc:MGI:97595]	120.21	135.89	124.57	87.43	117.02
ENSMUSG00000034472	Rasd2	RASD family, member 2 [Source:MGI Symbol;Acc:MGI:1922391]	97.01	127.38	143.23	100.37	117
ENSMUSG00000004110	Cacna1e	calcium channel, voltage-dependent, R type, alpha 1E subunit [Source:MGI Symbol;Acc:MGI:106217]	73.13	138.12	142.73	113.85	116.96
ENSMUSG00000026932	Nacc2	nucleus accumbens associated 2, BEN and BTB (POZ) domain containing [Source:MGI Symbol;Acc:MGI:1915241]	135.08	114.27	111.32	107.01	116.92
ENSMUSG00000042249	Grk3	G protein-coupled receptor kinase 3 [Source:MGI Symbol;Acc:MGI:87941]	192.38	105.62	84.99	84.57	116.89
ENSMUSG00000037475	Thoc2	THO complex 2 [Source:MGI Symbol;Acc:MGI:2442413]	109.43	90.55	111.32	156.07	116.84
ENSMUSG00000020300	Cpeb4	cytoplasmic polyadenylation element binding protein 4 [Source:MGI Symbol;Acc:MGI:1914829]	88.28	130.52	115.07	133.24	116.78
ENSMUSG00000038280	Ostm1	osteopetrosis associated transmembrane protein 1 [Source:MGI Symbol;Acc:MGI:2655574]	113.11	100.51	101.15	151.89	116.67
ENSMUSG00000054752	Fsd1l	fibronectin type III and SPRY domain containing 1-like [Source:MGI Symbol;Acc:MGI:2442443]	138.76	82.03	112.57	132.77	116.53
ENSMUSG00000021178	Psmc1	protease (prosome, macropain) 26S subunit, ATPase 1 [Source:MGI Symbol;Acc:MGI:106054]	119.52	118.07	124.65	103.76	116.5
ENSMUSG00000114797	Gm49336	predicted gene, 49336 [Source:MGI Symbol;Acc:MGI:6121524]	90.19	135.11	123.9	116.37	116.39
ENSMUSG00000029547	Ints1	integrator complex subunit 1 [Source:MGI Symbol;Acc:MGI:1915760]	95.92	160.66	93.99	114.85	116.35
ENSMUSG00000022314	Rad21	RAD21 cohesin complex component [Source:MGI Symbol;Acc:MGI:108016]	119.25	112.18	105.49	128.39	116.33
ENSMUSG00000030122	Ptms	parathymosin [Source:MGI Symbol;Acc:MGI:1916452]	109.84	150.83	100.4	104.16	116.31
ENSMUSG00000030357	Fkbp4	FK506 binding protein 4 [Source:MGI Symbol;Acc:MGI:95543]	99.74	99.86	133.98	131.58	116.29
ENSMUSG00000030795	Fus	fused in sarcoma [Source:MGI Symbol;Acc:MGI:1353633]	112.43	97.37	139.48	115.44	116.18
ENSMUSG00000020589	Cyria	CYFIP related Rac1 interactor A [Source:MGI Symbol;Acc:MGI:1261783]	131.8	71.94	148.07	112.85	116.17
ENSMUSG00000028656	Cap1	CAP, adenylate cyclase-associated protein 1 (yeast) [Source:MGI Symbol;Acc:MGI:88262]	129.48	98.68	97.16	139.34	116.16
ENSMUSG00000055943	Emc7	ER membrane protein complex subunit 7 [Source:MGI Symbol;Acc:MGI:1920274]	106.56	109.95	134.48	113.65	116.16
ENSMUSG00000024858	Grk2	G protein-coupled receptor kinase 2 [Source:MGI Symbol;Acc:MGI:87940]	150.9	122.66	104.49	86.43	116.12
ENSMUSG00000021832	Psmc6	proteasome (prosome, macropain) 26S subunit, ATPase, 6 [Source:MGI Symbol;Acc:MGI:1914339]	113.66	95.53	96.74	158.53	116.11
ENSMUSG00000031441	Atp11a	ATPase, class VI, type 11A [Source:MGI Symbol;Acc:MGI:1354735]	172.74	126.07	57.24	108.41	116.11
ENSMUSG00000018583	G3bp1	GTPase activating protein (SH3 domain) binding protein 1 [Source:MGI Symbol;Acc:MGI:1351465]	107.65	137.07	87.99	131.44	116.04
ENSMUSG00000016150	Tenm1	teneurin transmembrane protein 1 [Source:MGI Symbol;Acc:MGI:1345185]	103.97	130.39	101.15	128.32	115.96
ENSMUSG00000042520	Ubap2l	ubiquitin-associated protein 2-like [Source:MGI Symbol;Acc:MGI:1921633]	129.35	92.39	121.32	120.49	115.89
ENSMUSG00000025920	Stau2	staufen double-stranded RNA binding protein 2 [Source:MGI Symbol;Acc:MGI:1352508]	102.19	98.55	140.48	122.28	115.88
ENSMUSG00000026361	Cdc73	cell division cycle 73, Paf1/RNA polymerase II complex component [Source:MGI Symbol;Acc:MGI:2384876]	112.15	115.19	120.07	115.84	115.81
ENSMUSG00000028337	Coro2a	coronin, actin binding protein 2A [Source:MGI Symbol;Acc:MGI:1345966]	56.21	133.54	130.32	143.06	115.78
ENSMUSG00000025949	Pikfyve	phosphoinositide kinase, FYVE type zinc finger containing [Source:MGI Symbol;Acc:MGI:1335106]	141.76	107.98	110.4	102.96	115.78
ENSMUSG00000031561	Tenm3	teneurin transmembrane protein 3 [Source:MGI Symbol;Acc:MGI:1345183]	97.28	75.35	144.32	145.98	115.73
ENSMUSG00000028906	Epb41	erythrocyte membrane protein band 4.1 [Source:MGI Symbol;Acc:MGI:95401]	150.63	107.85	121.82	82.58	115.72
ENSMUSG00000007653	Gabrb2	gamma-aminobutyric acid (GABA) A receptor, subunit beta 2 [Source:MGI Symbol;Acc:MGI:95620]	128.53	111.13	116.15	107.01	115.71
ENSMUSG00000020721	Helz	helicase with zinc finger domain [Source:MGI Symbol;Acc:MGI:1925705]	131.26	106.8	100.74	124.01	115.7
ENSMUSG00000000632	Sez6	seizure related gene 6 [Source:MGI Symbol;Acc:MGI:104745]	113.93	115.32	115.15	118.3	115.68
ENSMUSG00000048000	Gigyf2	GRB10 interacting GYF protein 2 [Source:MGI Symbol;Acc:MGI:2138584]	145.31	95.4	106.07	115.91	115.67
ENSMUSG00000013593	Ndufs2	NADH:ubiquinone oxidoreductase core subunit S2 [Source:MGI Symbol;Acc:MGI:2385112]	112.29	135.63	104.65	109.87	115.61
ENSMUSG00000063273	Naa15	N(alpha)-acetyltransferase 15, NatA auxiliary subunit [Source:MGI Symbol;Acc:MGI:1922088]	107.65	71.68	118.32	164.77	115.61
ENSMUSG00000037989	Wnk2	WNK lysine deficient protein kinase 2 [Source:MGI Symbol;Acc:MGI:1922857]	132.62	119.12	126.57	83.78	115.52
ENSMUSG00000024068	Spast	spastin [Source:MGI Symbol;Acc:MGI:1858896]	102.19	126.72	108.24	124.74	115.47
ENSMUSG00000040054	Baz2a	bromodomain adjacent to zinc finger domain, 2A [Source:MGI Symbol;Acc:MGI:2151152]	136.71	109.16	96.57	119.43	115.47
ENSMUSG00000058420	Syt17	synaptotagmin XVII [Source:MGI Symbol;Acc:MGI:104966]	100.97	109.03	108.15	143.59	115.44
ENSMUSG00000040479	Dgkz	diacylglycerol kinase zeta [Source:MGI Symbol;Acc:MGI:1278339]	117.34	147.3	118.99	78	115.41
ENSMUSG00000024350	Dnajc18	DnaJ heat shock protein family (Hsp40) member C18 [Source:MGI Symbol;Acc:MGI:1923844]	99.19	128.16	142.82	91.28	115.36
ENSMUSG00000025607	Copg2	coatomer protein complex, subunit gamma 2 [Source:MGI Symbol;Acc:MGI:1858683]	112.7	101.95	100.24	146.11	115.25
ENSMUSG00000029004	Kmt2e	lysine (K)-specific methyltransferase 2E [Source:MGI Symbol;Acc:MGI:1924825]	106.15	124.1	106.32	124.27	115.21
ENSMUSG00000050627	Gpd1l	glycerol-3-phosphate dehydrogenase 1-like [Source:MGI Symbol;Acc:MGI:1289257]	74.63	128.69	143.23	113.98	115.13
ENSMUSG00000032582	Rbm6	RNA binding motif protein 6 [Source:MGI Symbol;Acc:MGI:1338037]	91.01	124.89	112.07	132.57	115.13
ENSMUSG00000035311	Gnptab	N-acetylglucosamine-1-phosphate transferase, alpha and beta subunits [Source:MGI Symbol;Acc:MGI:3643902]	99.47	144.68	123.32	93.07	115.13
ENSMUSG00000010086	Rnf112	ring finger protein 112 [Source:MGI Symbol;Acc:MGI:106611]	94.28	142.97	109.82	113.32	115.1
ENSMUSG00000000600	Krit1	KRIT1, ankyrin repeat containing [Source:MGI Symbol;Acc:MGI:1930618]	127.85	84.66	91.32	156.4	115.06
ENSMUSG00000029482	Aacs	acetoacetyl-CoA synthetase [Source:MGI Symbol;Acc:MGI:1926144]	133.71	103.79	97.74	124.6	114.96
ENSMUSG00000041078	Grid1	glutamate receptor, ionotropic, delta 1 [Source:MGI Symbol;Acc:MGI:95812]	114.61	139.83	96.07	108.61	114.78
ENSMUSG00000056820	Tsnax	translin-associated factor X [Source:MGI Symbol;Acc:MGI:1855672]	113.25	109.95	135.15	100.31	114.66
ENSMUSG00000036792	Mbd5	methyl-CpG binding domain protein 5 [Source:MGI Symbol;Acc:MGI:2138934]	130.17	105.62	143.4	79.46	114.66
ENSMUSG00000038121	Fam210a	family with sequence similarity 210, member A [Source:MGI Symbol;Acc:MGI:1914000]	146.81	107.98	92.66	111.13	114.64
ENSMUSG00000072640	Lyrm9	LYR motif containing 9 [Source:MGI Symbol;Acc:MGI:1913524]	112.7	151.1	87.24	107.15	114.55
ENSMUSG00000053046	Brsk2	BR serine/threonine kinase 2 [Source:MGI Symbol;Acc:MGI:1923020]	116.66	116.89	117.24	107.21	114.5
ENSMUSG00000062929	Cfl2	cofilin 2, muscle [Source:MGI Symbol;Acc:MGI:101763]	92.64	130.78	134.07	100.31	114.45
ENSMUSG00000024735	Prpf19	pre-mRNA processing factor 19 [Source:MGI Symbol;Acc:MGI:106247]	109.02	105.75	122.24	120.56	114.39
ENSMUSG00000048799	Cep120	centrosomal protein 120 [Source:MGI Symbol;Acc:MGI:2147298]	155.27	92.65	96.24	113.39	114.39
ENSMUSG00000023147	Get1	guided entry of tail-anchored proteins factor 1 [Source:MGI Symbol;Acc:MGI:2136882]	93.74	132.49	121.99	109.14	114.34
ENSMUSG00000062397	Zfp706	zinc finger protein 706 [Source:MGI Symbol;Acc:MGI:1915286]	115.57	113.22	106.4	122.08	114.32
ENSMUSG00000008683	Rps15a	ribosomal protein S15A [Source:MGI Symbol;Acc:MGI:2389091]	105.47	96.32	108.07	147.11	114.24
ENSMUSG00000022037	Clu	clusterin [Source:MGI Symbol;Acc:MGI:88423]	91.83	120.82	113.4	130.91	114.24
ENSMUSG00000064127	Med14	mediator complex subunit 14 [Source:MGI Symbol;Acc:MGI:1349442]	125.94	113.75	95.57	121.68	114.23
ENSMUSG00000074781	Ube2n	ubiquitin-conjugating enzyme E2N [Source:MGI Symbol;Acc:MGI:1934835]	96.46	126.46	113.49	120.49	114.22
ENSMUSG00000002997	Prkar2b	protein kinase, cAMP dependent regulatory, type II beta [Source:MGI Symbol;Acc:MGI:97760]	101.51	115.19	143.48	96.59	114.19
ENSMUSG00000025816	Sec61a2	Sec61, alpha subunit 2 (S. cerevisiae) [Source:MGI Symbol;Acc:MGI:1931071]	117.89	117.94	112.32	108.27	114.11
ENSMUSG00000037601	Nme1	NME/NM23 nucleoside diphosphate kinase 1 [Source:MGI Symbol;Acc:MGI:97355]	90.73	84.26	144.9	136.29	114.05
ENSMUSG00000036323	Srp72	signal recognition particle 72 [Source:MGI Symbol;Acc:MGI:1333795]	112.02	97.63	105.65	140.87	114.04
ENSMUSG00000029752	Asns	asparagine synthetase [Source:MGI Symbol;Acc:MGI:1350929]	141.49	122.27	98.82	93.47	114.01
ENSMUSG00000028691	Prdx1	peroxiredoxin 1 [Source:MGI Symbol;Acc:MGI:99523]	103.01	98.94	113.24	140.8	114
ENSMUSG00000038555	Reep2	receptor accessory protein 2 [Source:MGI Symbol;Acc:MGI:2385070]	143.4	98.15	124.9	89.49	113.99
ENSMUSG00000022883	Robo1	roundabout guidance receptor 1 [Source:MGI Symbol;Acc:MGI:1274781]	113.93	104.05	101.4	136.55	113.98
ENSMUSG00000030282	Cmas	cytidine monophospho-N-acetylneuraminic acid synthetase [Source:MGI Symbol;Acc:MGI:1337124]	77.77	139.43	102.82	135.89	113.98
ENSMUSG00000055024	Ep300	E1A binding protein p300 [Source:MGI Symbol;Acc:MGI:1276116]	131.12	149.79	81.16	93.74	113.95
ENSMUSG00000021820	Camk2g	calcium/calmodulin-dependent protein kinase II gamma [Source:MGI Symbol;Acc:MGI:88259]	120.75	102.48	96.91	135.23	113.84
ENSMUSG00000034902	Pip5k1c	phosphatidylinositol-4-phosphate 5-kinase, type 1 gamma [Source:MGI Symbol;Acc:MGI:1298224]	127.03	114.53	133.32	80.46	113.83
ENSMUSG00000020271	Fbxw11	F-box and WD-40 domain protein 11 [Source:MGI Symbol;Acc:MGI:2144023]	124.43	76.53	120.99	133.37	113.83
ENSMUSG00002076601	Scarna13	small Cajal body-specific RNA 1 [Source:NCBI gene (formerly Entrezgene);Acc:100306943]	89.23	132.23	103.49	130.31	113.82
ENSMUSG00000014226	Cacybp	calcyclin binding protein [Source:MGI Symbol;Acc:MGI:1270839]	122.12	94.75	114.49	123.21	113.64
ENSMUSG00000068882	Ssb	Sjogren syndrome antigen B [Source:MGI Symbol;Acc:MGI:98423]	52.26	144.28	126.4	131.58	113.63
ENSMUSG00000038535	Zfp280d	zinc finger protein 280D [Source:MGI Symbol;Acc:MGI:2384583]	126.75	130.52	82.41	114.78	113.62
ENSMUSG00000020267	Hint1	histidine triad nucleotide binding protein 1 [Source:MGI Symbol;Acc:MGI:1321133]	109.02	96.71	157.48	90.55	113.44
ENSMUSG00000026034	Clk1	CDC-like kinase 1 [Source:MGI Symbol;Acc:MGI:107403]	125.66	67.75	119.99	140.01	113.35
ENSMUSG00000028618	Tmem59	transmembrane protein 59 [Source:MGI Symbol;Acc:MGI:1929278]	94.01	148.21	116.57	94.33	113.28
ENSMUSG00000028832	Stmn1	stathmin 1 [Source:MGI Symbol;Acc:MGI:96739]	90.73	98.94	160.73	102.63	113.26
ENSMUSG00000029430	Ran	RAN, member RAS oncogene family [Source:MGI Symbol;Acc:MGI:1333112]	98.78	100.64	118.74	134.7	113.21
ENSMUSG00000027668	Mfn1	mitofusin 1 [Source:MGI Symbol;Acc:MGI:1914664]	121.98	128.95	94.91	107.01	113.21
ENSMUSG00000027642	Rpn2	ribophorin II [Source:MGI Symbol;Acc:MGI:98085]	119.52	97.63	101.24	134.23	113.16
ENSMUSG00000031065	Cdk16	cyclin-dependent kinase 16 [Source:MGI Symbol;Acc:MGI:97516]	88.55	119.38	130.4	113.98	113.08
ENSMUSG00000034891	Sncb	synuclein, beta [Source:MGI Symbol;Acc:MGI:1889011]	113.79	123.84	107.07	107.61	113.08
ENSMUSG00000030279	C2cd5	C2 calcium-dependent domain containing 5 [Source:MGI Symbol;Acc:MGI:1921991]	62.22	136.42	118.82	134.36	112.95
ENSMUSG00000032030	Cul5	cullin 5 [Source:MGI Symbol;Acc:MGI:1922967]	109.56	103.53	114.82	123.81	112.93
ENSMUSG00000022791	Tnk2	tyrosine kinase, non-receptor, 2 [Source:MGI Symbol;Acc:MGI:1858308]	85	119.65	137.48	108.81	112.73
ENSMUSG00000044465	Fhip1b	FHF complex subunit HOOK interacting protein 1B [Source:MGI Symbol;Acc:MGI:1921599]	99.33	101.82	113.15	136.09	112.6
ENSMUSG00000041571	Selenow	selenoprotein W [Source:MGI Symbol;Acc:MGI:1100878]	131.94	119.91	127.4	70.83	112.52
ENSMUSG00000063457	Rps15	ribosomal protein S15 [Source:MGI Symbol;Acc:MGI:98117]	101.38	130.52	85.41	132.7	112.5
ENSMUSG00000028478	Clta	clathrin, light polypeptide (Lca) [Source:MGI Symbol;Acc:MGI:894297]	127.03	130.13	97.32	95.53	112.5
ENSMUSG00000033184	Tmed7	transmembrane p24 trafficking protein 7 [Source:MGI Symbol;Acc:MGI:1913926]	114.75	149.92	86.74	98.05	112.36
ENSMUSG00000040385	Ppp1ca	protein phosphatase 1 catalytic subunit alpha [Source:MGI Symbol;Acc:MGI:103016]	102.6	122.4	115.82	108.47	112.32
ENSMUSG00000039470	Zdhhc2	zinc finger, DHHC domain containing 2 [Source:MGI Symbol;Acc:MGI:1923452]	133.3	133.93	96.41	85.64	112.32
ENSMUSG00000024589	Nedd4l	neural precursor cell expressed, developmentally down-regulated gene 4-like [Source:MGI Symbol;Acc:MGI:1933754]	77.09	89.9	131.73	150.16	112.22
ENSMUSG00000038936	Sccpdh	saccharopine dehydrogenase (putative) [Source:MGI Symbol;Acc:MGI:1924486]	88	114.4	120.74	125.67	112.2
ENSMUSG00000041415	Dicer1	dicer 1, ribonuclease type III [Source:MGI Symbol;Acc:MGI:2177178]	109.97	97.11	121.82	119.76	112.16
ENSMUSG00000051675	Trim32	tripartite motif-containing 32 [Source:MGI Symbol;Acc:MGI:1917057]	118.7	108.51	116.4	104.82	112.11
ENSMUSG00000020571	Pdia6	protein disulfide isomerase associated 6 [Source:MGI Symbol;Acc:MGI:1919103]	192.79	61.07	94.07	100.37	112.08
ENSMUSG00000031993	Snx19	sorting nexin 19 [Source:MGI Symbol;Acc:MGI:1921581]	126.21	101.95	99.82	120.29	112.07
ENSMUSG00000038831	Ralgps1	Ral GEF with PH domain and SH3 binding motif 1 [Source:MGI Symbol;Acc:MGI:1922008]	86.37	109.95	88.32	163.24	111.97
ENSMUSG00000005534	Insr	insulin receptor [Source:MGI Symbol;Acc:MGI:96575]	91.55	119.78	107.57	128.92	111.95
ENSMUSG00000030284	Creld1	cysteine-rich with EGF-like domains 1 [Source:MGI Symbol;Acc:MGI:2152539]	154.32	113.09	83.24	96.72	111.84
ENSMUSG00000048271	Rbm33	RNA binding motif protein 33 [Source:MGI Symbol;Acc:MGI:1919670]	104.51	121.22	110.57	110.73	111.76
ENSMUSG00000020704	Asic2	acid-sensing (proton-gated) ion channel 2 [Source:MGI Symbol;Acc:MGI:1100867]	115.57	126.33	107.24	97.59	111.68
ENSMUSG00000042208	Sanbr	SANT and BTB domain regulator of CSR [Source:MGI Symbol;Acc:MGI:1918925]	150.63	95.79	98.16	101.83	111.6
ENSMUSG00000056770	Setd3	SET domain containing 3 [Source:MGI Symbol;Acc:MGI:1289184]	124.84	122.27	101.24	97.98	111.58
ENSMUSG00000023025	Larp4	La ribonucleoprotein domain family, member 4 [Source:MGI Symbol;Acc:MGI:2443114]	89.92	115.71	149.65	90.68	111.49
ENSMUSG00000021709	Erbin	Erbb2 interacting protein [Source:MGI Symbol;Acc:MGI:1890169]	111.75	106.41	128.82	98.98	111.49
ENSMUSG00000053119	Chmp3	charged multivesicular body protein 3 [Source:MGI Symbol;Acc:MGI:1913950]	105.74	104.05	117.57	118.5	111.46
ENSMUSG00000024096	Ralbp1	ralA binding protein 1 [Source:MGI Symbol;Acc:MGI:108466]	85.14	96.84	100.74	162.98	111.42
ENSMUSG00000020484	Xbp1	X-box binding protein 1 [Source:MGI Symbol;Acc:MGI:98970]	97.69	129.74	126.24	91.74	111.35
ENSMUSG00000034667	Xpot	exportin, tRNA (nuclear export receptor for tRNAs) [Source:MGI Symbol;Acc:MGI:1920442]	81.86	102.09	129.15	132.11	111.3
ENSMUSG00000005442	Cic	capicua transcriptional repressor [Source:MGI Symbol;Acc:MGI:1918972]	120.48	127.38	78.32	118.63	111.2
ENSMUSG00000030718	Ppme1	protein phosphatase methylesterase 1 [Source:MGI Symbol;Acc:MGI:1919840]	114.61	105.23	104.82	119.43	111.02
ENSMUSG00000002808	Epdr1	ependymin related protein 1 (zebrafish) [Source:MGI Symbol;Acc:MGI:2145369]	127.16	84	105.99	126.86	111
ENSMUSG00000021972	Hmbox1	homeobox containing 1 [Source:MGI Symbol;Acc:MGI:2445066]	155.82	97.63	105.15	85.37	110.99
ENSMUSG00000060988	Galnt13	polypeptide N-acetylgalactosaminyltransferase 13 [Source:MGI Symbol;Acc:MGI:2139447]	82	134.19	119.57	108.08	110.96
ENSMUSG00000108880	Gm44560	predicted gene 44560 [Source:MGI Symbol;Acc:MGI:5753136]	144.08	71.55	96.32	131.77	110.93
ENSMUSG00000046096	Mosmo	modulator of smoothened [Source:MGI Symbol;Acc:MGI:2446240]	109.56	80.46	99.4	153.55	110.74
ENSMUSG00000041642	Kif21b	kinesin family member 21B [Source:MGI Symbol;Acc:MGI:109234]	127.03	104.18	108.74	102.9	110.71
[truncated: 16,586 more rows]

## Sheet: MS330 ion channels
Ion channels (KEGG BRITE database) detected with LCM-Seq using RNA from 330 medial septal cholinergic neurons ('MS330' transcriptomes)
Ensembl ID	Gene symbol	Gene description	MS330_9	MS330_10	MS330_11	MS330_12	Mean
ENSMUSG00000055567	Unc80	unc-80, NALCN activator [Source:MGI Symbol;Acc:MGI:2652882]	700.49	678.95	581.26	618.64	644.84
ENSMUSG00000075318	Scn2a	sodium channel, voltage-gated, type II, alpha [Source:MGI Symbol;Acc:MGI:98248]	678.11	569.92	537.77	740.86	631.67
ENSMUSG00000030209	Grin2b	glutamate receptor, ionotropic, NMDA2B (epsilon 2) [Source:MGI Symbol;Acc:MGI:95821]	451.62	497.84	445.45	439.74	458.66
ENSMUSG00000016346	Kcnq2	potassium voltage-gated channel, subfamily Q, member 2 [Source:MGI Symbol;Acc:MGI:1309503]	409.46	478.97	451.28	366.65	426.59
ENSMUSG00000004113	Cacna1b	calcium channel, voltage-dependent, N type, alpha 1B subunit [Source:MGI Symbol;Acc:MGI:88296]	398.41	417.12	410.37	433.96	414.96
ENSMUSG00000000197	Nalcn	sodium leak channel, non-selective [Source:MGI Symbol;Acc:MGI:2444306]	411.64	370.21	484.61	390.74	414.3
ENSMUSG00000029212	Gabrb1	gamma-aminobutyric acid (GABA) A receptor, subunit beta 1 [Source:MGI Symbol;Acc:MGI:95619]	392.95	388.68	427.2	404.29	403.28
ENSMUSG00000075316	Scn9a	sodium channel, voltage-gated, type IX, alpha [Source:MGI Symbol;Acc:MGI:107636]	375.76	327.88	369.62	495.83	392.27
ENSMUSG00000004319	Clcn3	chloride channel, voltage-sensitive 3 [Source:MGI Symbol;Acc:MGI:103555]	416.15	336.79	329.46	413.65	374.01
ENSMUSG00000033981	Gria2	glutamate receptor, ionotropic, AMPA2 (alpha 2) [Source:MGI Symbol;Acc:MGI:95809]	356.66	351.33	384.95	394.93	371.97
ENSMUSG00000020402	Vdac1	voltage-dependent anion channel 1 [Source:MGI Symbol;Acc:MGI:106919]	413.01	328.27	403.87	316.66	365.45
ENSMUSG00000035681	Kcnc2	potassium voltage gated channel, Shaw-related subfamily, member 2 [Source:MGI Symbol;Acc:MGI:96668]	312.59	292.89	322.46	333.65	315.4
ENSMUSG00000001986	Gria3	glutamate receptor, ionotropic, AMPA3 (alpha 3) [Source:MGI Symbol;Acc:MGI:95810]	283.25	314.77	264.64	334.45	299.28
ENSMUSG00000032855	Pkd1	polycystin 1, transient receptor potential channel interacting [Source:MGI Symbol;Acc:MGI:97603]	306.31	316.87	197.89	292.29	278.34
ENSMUSG00000010066	Cacna2d2	calcium channel, voltage-dependent, alpha 2/delta subunit 2 [Source:MGI Symbol;Acc:MGI:1929813]	285.44	290.27	242.05	258.84	269.15
ENSMUSG00000070304	Scn2b	sodium channel, voltage-gated, type II, beta [Source:MGI Symbol;Acc:MGI:106921]	262.51	221.99	315.46	235.14	258.78
ENSMUSG00000021313	Ryr2	ryanodine receptor 2, cardiac [Source:MGI Symbol;Acc:MGI:99685]	269.06	234.05	249.72	252.53	251.34
ENSMUSG00000049281	Scn3b	sodium channel, voltage-gated, type III, beta [Source:MGI Symbol;Acc:MGI:1918882]	253.92	245.32	229.47	249.41	244.53
ENSMUSG00000033007	Asic4	acid-sensing (proton-gated) ion channel family member 4 [Source:MGI Symbol;Acc:MGI:2652846]	273.29	230.25	244.3	211.5	239.84
ENSMUSG00000056258	Kcnq3	potassium voltage-gated channel, subfamily Q, member 3 [Source:MGI Symbol;Acc:MGI:1336181]	241.64	181.37	256.14	240.45	229.9
ENSMUSG00000026959	Grin1	glutamate receptor, ionotropic, NMDA1 (zeta 1) [Source:MGI Symbol;Acc:MGI:95819]	223.9	228.02	263.89	196.96	228.19
ENSMUSG00000033676	Gabrb3	gamma-aminobutyric acid (GABA) A receptor, subunit beta 3 [Source:MGI Symbol;Acc:MGI:95621]	168.91	171.28	259.64	248.94	212.19
ENSMUSG00000057182	Scn3a	sodium channel, voltage-gated, type III, alpha [Source:MGI Symbol;Acc:MGI:98249]	243.68	176.52	209.73	195.44	206.34
ENSMUSG00000001260	Gabrg1	gamma-aminobutyric acid (GABA) A receptor, subunit gamma 1 [Source:MGI Symbol;Acc:MGI:103156]	220.9	153.06	224.47	225.31	205.94
ENSMUSG00000040896	Kcnd3	potassium voltage-gated channel, Shal-related family, member 3 [Source:MGI Symbol;Acc:MGI:1928743]	244.64	172.98	187.81	207.52	203.24
ENSMUSG00000063142	Kcnma1	potassium large conductance calcium-activated channel, subfamily M, alpha member 1 [Source:MGI Symbol;Acc:MGI:99923]	204.8	194.6	218.31	192.58	202.57
ENSMUSG00000010803	Gabra1	gamma-aminobutyric acid (GABA) A receptor, subunit alpha 1 [Source:MGI Symbol;Acc:MGI:95613]	187.47	171.54	236.39	213.56	202.24
ENSMUSG00000029016	Clcn6	chloride channel, voltage-sensitive 6 [Source:MGI Symbol;Acc:MGI:1347049]	199.2	250.82	187.89	157.07	198.75
ENSMUSG00000020436	Gabrg2	gamma-aminobutyric acid (GABA) A receptor, subunit gamma 2 [Source:MGI Symbol;Acc:MGI:95623]	176.42	170.1	178.31	247.28	193.03
ENSMUSG00000040724	Kcna2	potassium voltage-gated channel, shaker-related subfamily, member 2 [Source:MGI Symbol;Acc:MGI:96659]	149.95	174.82	242.55	198.69	191.5
ENSMUSG00000017412	Cacnb4	calcium channel, voltage-dependent, beta 4 subunit [Source:MGI Symbol;Acc:MGI:103301]	184.47	181.11	185.81	207.59	189.74
ENSMUSG00000034656	Cacna1a	calcium channel, voltage-dependent, P/Q type, alpha 1A subunit [Source:MGI Symbol;Acc:MGI:109482]	157.18	199.19	158.73	187.01	175.53
ENSMUSG00000071424	Grid2	glutamate receptor, ionotropic, delta 2 [Source:MGI Symbol;Acc:MGI:95813]	189.79	173.24	168.65	166.49	174.54
ENSMUSG00000021771	Vdac2	voltage-dependent anion channel 2 [Source:MGI Symbol;Acc:MGI:106915]	148.72	125.41	223.47	199.02	174.16
ENSMUSG00000028020	Glrb	glycine receptor, beta subunit [Source:MGI Symbol;Acc:MGI:95751]	166.6	132.49	188.81	191.79	169.92
ENSMUSG00000039579	Grin3a	glutamate receptor ionotropic, NMDA3A [Source:MGI Symbol;Acc:MGI:1933206]	161.27	134.85	196.89	171.67	166.17
ENSMUSG00000056073	Grik2	glutamate receptor, ionotropic, kainate 2 (beta 2) [Source:MGI Symbol;Acc:MGI:95815]	168.91	147.56	125.15	210.57	163.05
ENSMUSG00000092083	Kcnb2	potassium voltage gated channel, Shab-related subfamily, member 2 [Source:MGI Symbol;Acc:MGI:99632]	122.52	127.9	177.06	216.35	160.96
ENSMUSG00000000605	Clcn4	chloride channel, voltage-sensitive 4 [Source:MGI Symbol;Acc:MGI:104571]	202.62	149.39	154.23	126.2	158.11
ENSMUSG00000051331	Cacna1c	calcium channel, voltage-dependent, L type, alpha 1C subunit [Source:MGI Symbol;Acc:MGI:103013]	187.47	169.57	126.9	144.52	157.12
ENSMUSG00000015968	Cacna1d	calcium channel, voltage-dependent, L type, alpha 1D subunit [Source:MGI Symbol;Acc:MGI:88293]	168.1	182.42	135.23	140.6	156.59
ENSMUSG00000059742	Kcnh7	potassium voltage-gated channel, subfamily H (eag-related), member 7 [Source:MGI Symbol;Acc:MGI:2159566]	142.85	141.79	184.56	134.7	150.98
ENSMUSG00000038077	Kcna6	potassium voltage-gated channel, shaker-related, subfamily, member 6 [Source:MGI Symbol;Acc:MGI:96663]	158.41	163.55	166.81	114.12	150.72
ENSMUSG00000025892	Gria4	glutamate receptor, ionotropic, AMPA4 (alpha 4) [Source:MGI Symbol;Acc:MGI:95811]	121.57	135.5	172.56	164.57	148.55
ENSMUSG00000023033	Scn8a	sodium channel, voltage-gated, type VIII, alpha [Source:MGI Symbol;Acc:MGI:103169]	123.75	181.24	167.65	110	145.66
ENSMUSG00000020524	Gria1	glutamate receptor, ionotropic, AMPA1 (alpha 1) [Source:MGI Symbol;Acc:MGI:95808]	136.58	153.98	125.49	120.95	134.25
ENSMUSG00000004317	Clcn5	chloride channel, voltage-sensitive 5 [Source:MGI Symbol;Acc:MGI:99486]	141.9	131.83	135.48	127.46	134.17
ENSMUSG00000024112	Cacna1h	calcium channel, voltage-dependent, T type, alpha 1H subunit [Source:MGI Symbol;Acc:MGI:1928842]	124.84	178.75	130.32	101.83	133.94
ENSMUSG00000000794	Kcnn3	potassium intermediate/small conductance calcium-activated channel, subfamily N, member 3 [Source:MGI Symbol;Acc:MGI:2153183]	97.28	129.21	143.48	158.46	132.11
ENSMUSG00000058740	Kcnt1	potassium channel, subfamily T, member 1 [Source:MGI Symbol;Acc:MGI:1924627]	107.11	112.18	144.9	128.32	123.13
ENSMUSG00000004110	Cacna1e	calcium channel, voltage-dependent, R type, alpha 1E subunit [Source:MGI Symbol;Acc:MGI:106217]	73.13	138.12	142.73	113.85	116.96
ENSMUSG00000038280	Ostm1	osteopetrosis associated transmembrane protein 1 [Source:MGI Symbol;Acc:MGI:2655574]	113.11	100.51	101.15	151.89	116.67
ENSMUSG00000007653	Gabrb2	gamma-aminobutyric acid (GABA) A receptor, subunit beta 2 [Source:MGI Symbol;Acc:MGI:95620]	128.53	111.13	116.15	107.01	115.71
ENSMUSG00000041078	Grid1	glutamate receptor, ionotropic, delta 1 [Source:MGI Symbol;Acc:MGI:95812]	114.61	139.83	96.07	108.61	114.78
ENSMUSG00000020704	Asic2	acid-sensing (proton-gated) ion channel 2 [Source:MGI Symbol;Acc:MGI:1100867]	115.57	126.33	107.24	97.59	111.68
ENSMUSG00000020331	Hcn2	hyperpolarization-activated, cyclic nucleotide-gated K+ 2 [Source:MGI Symbol;Acc:MGI:1298210]	134.53	117.55	108.65	80.99	110.43
ENSMUSG00000027365	Trpm7	transient receptor potential cation channel, subfamily M, member 7 [Source:MGI Symbol;Acc:MGI:1929996]	121.43	98.94	123.15	80.99	106.13
ENSMUSG00000021198	Unc79	unc-79 homolog [Source:MGI Symbol;Acc:MGI:2684729]	91.14	115.98	95.99	106.35	102.36
ENSMUSG00000007476	Lrrc8a	leucine rich repeat containing 8A VRAC subunit A [Source:MGI Symbol;Acc:MGI:2652847]	95.1	114.67	109.82	88.82	102.1
ENSMUSG00000023017	Asic1	acid-sensing (proton-gated) ion channel 1 [Source:MGI Symbol;Acc:MGI:1194915]	83.37	113.09	104.32	97.32	99.53
ENSMUSG00000018589	Glra2	glycine receptor, alpha 2 subunit [Source:MGI Symbol;Acc:MGI:95748]	102.06	75.09	136.23	83.38	99.19
ENSMUSG00000027827	Kcnab1	potassium voltage-gated channel, shaker-related subfamily, beta member 1 [Source:MGI Symbol;Acc:MGI:109155]	86.91	96.32	84.74	120.89	97.21
ENSMUSG00000027950	Chrnb2	cholinergic receptor, nicotinic, beta polypeptide 2 (neuronal) [Source:MGI Symbol;Acc:MGI:87891]	53.21	80.86	109.49	138.61	95.54
ENSMUSG00000064329	Scn1a	sodium channel, voltage-gated, type I, alpha [Source:MGI Symbol;Acc:MGI:98246]	108.88	101.69	100.99	65.06	94.15
ENSMUSG00000003352	Cacnb3	calcium channel, voltage-dependent, beta 3 subunit [Source:MGI Symbol;Acc:MGI:103307]	81.32	90.68	86.74	117.3	94.01
ENSMUSG00000050556	Kcnb1	potassium voltage gated channel, Shab-related subfamily, member 1 [Source:MGI Symbol;Acc:MGI:96666]	86.5	83.74	107.57	84.44	90.56
ENSMUSG00000038319	Kcnh2	potassium voltage-gated channel, subfamily H (eag-related), member 2 [Source:MGI Symbol;Acc:MGI:1341722]	87.73	106.54	74.16	78.67	86.77
ENSMUSG00000003378	Grik5	glutamate receptor, ionotropic, kainate 5 (gamma 2) [Source:MGI Symbol;Acc:MGI:95818]	88.82	83.87	99.07	60.14	82.98
ENSMUSG00000028931	Kcnab2	potassium voltage-gated channel, shaker-related subfamily, beta member 2 [Source:MGI Symbol;Acc:MGI:109239]	83.37	85.7	76.07	80.33	81.37
ENSMUSG00000001985	Grik3	glutamate receptor, ionotropic, kainate 3 [Source:MGI Symbol;Acc:MGI:95816]	55.53	112.83	68.58	84.04	80.25
ENSMUSG00000055026	Gabrg3	gamma-aminobutyric acid (GABA) A receptor, subunit gamma 3 [Source:MGI Symbol;Acc:MGI:95624]	66.04	78.63	78.41	95.86	79.73
ENSMUSG00000020882	Cacnb1	calcium channel, voltage-dependent, beta 1 subunit [Source:MGI Symbol;Acc:MGI:102522]	86.64	82.56	81.91	63.86	78.74
ENSMUSG00000000560	Gabra2	gamma-aminobutyric acid (GABA) A receptor, subunit alpha 2 [Source:MGI Symbol;Acc:MGI:95614]	54.58	66.44	77.82	111.46	77.58
ENSMUSG00000057914	Cacnb2	calcium channel, voltage-dependent, beta 2 subunit [Source:MGI Symbol;Acc:MGI:894644]	127.3	59.49	60.83	58.42	76.51
ENSMUSG00000008892	Vdac3	voltage-dependent anion channel 3 [Source:MGI Symbol;Acc:MGI:106922]	75.59	75.22	89.16	60.21	75.04
ENSMUSG00000054720	Lrrc8c	leucine rich repeat containing 8 family, member C [Source:MGI Symbol;Acc:MGI:2140839]	72.04	83.21	73.74	59.02	72
ENSMUSG00000045053	Kcng3	potassium voltage-gated channel, subfamily G, member 3 [Source:MGI Symbol;Acc:MGI:2663923]	76	85.05	63.66	55.03	69.93
ENSMUSG00000028033	Kcnq5	potassium voltage-gated channel, subfamily Q, member 5 [Source:MGI Symbol;Acc:MGI:1924937]	38.07	88.98	51.74	97.59	69.09
ENSMUSG00000044708	Kcnj10	potassium inwardly-rectifying channel, subfamily J, member 10 [Source:MGI Symbol;Acc:MGI:1194504]	59.62	89.24	64.99	59.88	68.43
ENSMUSG00000030102	Itpr1	inositol 1,4,5-trisphosphate receptor 1 [Source:MGI Symbol;Acc:MGI:96623]	107.65	66.7	57.74	38.17	67.57
ENSMUSG00000028051	Hcn3	hyperpolarization-activated, cyclic nucleotide-gated K+ 3 [Source:MGI Symbol;Acc:MGI:1298211]	84.32	64.87	52.49	55.9	64.39
ENSMUSG00000030525	Chrna7	cholinergic receptor, nicotinic, alpha polypeptide 7 [Source:MGI Symbol;Acc:MGI:99779]	53.62	81.77	70.49	48.79	63.67
ENSMUSG00000021730	Hcn1	hyperpolarization activated cyclic nucleotide gated potassium channel 1 [Source:MGI Symbol;Acc:MGI:1096392]	42.84	63.95	84.49	62.87	63.54
ENSMUSG00000031343	Gabra3	gamma-aminobutyric acid (GABA) A receptor, subunit alpha 3 [Source:MGI Symbol;Acc:MGI:95615]	57.17	47.83	56.16	92.41	63.39
ENSMUSG00000070639	Lrrc8b	leucine rich repeat containing 8 family, member B [Source:MGI Symbol;Acc:MGI:2141353]	67.81	69.19	61.83	52.64	62.87
ENSMUSG00000032839	Trpc1	transient receptor potential cation channel, subfamily C, member 1 [Source:MGI Symbol;Acc:MGI:109528]	78.45	46.52	42.49	77.34	61.2
ENSMUSG00000058975	Kcnc1	potassium voltage gated channel, Shaw-related subfamily, member 1 [Source:MGI Symbol;Acc:MGI:96667]	74.91	50.58	70.74	46.27	60.63
ENSMUSG00000049265	Kcnk3	potassium channel, subfamily K, member 3 [Source:MGI Symbol;Acc:MGI:1100509]	75.45	54.65	51.16	49.99	57.81
ENSMUSG00000052387	Trpm3	transient receptor potential cation channel, subfamily M, member 3 [Source:MGI Symbol;Acc:MGI:2443101]	50.76	71.42	62.41	46.14	57.68
ENSMUSG00000020866	Cacna1g	calcium channel, voltage-dependent, T type, alpha 1G subunit [Source:MGI Symbol;Acc:MGI:1201678]	57.58	48.36	49.58	73.62	57.28
ENSMUSG00000034863	Ano8	anoctamin 8 [Source:MGI Symbol;Acc:MGI:2687327]	75.86	48.36	47.83	55.83	56.97
ENSMUSG00000004567	Mcoln1	mucolipin 1 [Source:MGI Symbol;Acc:MGI:1890498]	64.13	72.99	47.41	42.02	56.64
ENSMUSG00000032017	Grik4	glutamate receptor, ionotropic, kainate 4 [Source:MGI Symbol;Acc:MGI:95817]	63.58	62.25	34.08	51.51	52.86
ENSMUSG00000040373	Cacng5	calcium channel, voltage-dependent, gamma subunit 5 [Source:MGI Symbol;Acc:MGI:2157946]	41.75	70.11	52.74	46.2	52.7
ENSMUSG00000029211	Gabra4	gamma-aminobutyric acid (GABA) A receptor, subunit alpha 4 [Source:MGI Symbol;Acc:MGI:95616]	52.26	54.78	29.58	64.92	50.38
ENSMUSG00000021541	Trpc7	transient receptor potential cation channel, subfamily C, member 7 [Source:MGI Symbol;Acc:MGI:1349470]	27.15	35.78	71.41	52.98	46.83
ENSMUSG00000042529	Kcnj12	potassium inwardly-rectifying channel, subfamily J, member 12 [Source:MGI Symbol;Acc:MGI:108495]	57.17	38.27	54.58	35.45	46.37
ENSMUSG00000019146	Cacng2	calcium channel, voltage-dependent, gamma subunit 2 [Source:MGI Symbol;Acc:MGI:1316660]	36.84	57.27	54.74	34.19	45.76
ENSMUSG00000027748	Trpc4	transient receptor potential cation channel, subfamily C, member 4 [Source:MGI Symbol;Acc:MGI:109525]	34.79	36.69	36.16	72.09	44.94
ENSMUSG00000037624	Kcnk2	potassium channel, subfamily K, member 2 [Source:MGI Symbol;Acc:MGI:109366]	39.98	59.49	42.24	36.18	44.47
ENSMUSG00000031344	Gabrq	gamma-aminobutyric acid (GABA) A receptor, subunit theta [Source:MGI Symbol;Acc:MGI:1888498]	30.02	57.27	48.58	41.23	44.27
ENSMUSG00000060882	Kcnd2	potassium voltage-gated channel, Shal-related family, member 2 [Source:MGI Symbol;Acc:MGI:102663]	76.13	24.64	31.41	44.81	44.25
ENSMUSG00000018507	Trpv2	transient receptor potential cation channel, subfamily V, member 2 [Source:MGI Symbol;Acc:MGI:1341836]	51.85	26.73	41.33	55.83	43.93
ENSMUSG00000031075	Ano1	anoctamin 1, calcium activated chloride channel [Source:MGI Symbol;Acc:MGI:2142149]	43.93	50.71	40.66	39.9	43.8
ENSMUSG00000036636	Clcn7	chloride channel, voltage-sensitive 7 [Source:MGI Symbol;Acc:MGI:1347048]	50.76	49.67	36	38.64	43.76
ENSMUSG00000033854	Kcnk10	potassium channel, subfamily K, member 10 [Source:MGI Symbol;Acc:MGI:1919508]	73.27	42.85	26.75	27.68	42.64
ENSMUSG00000027716	Trpc3	transient receptor potential cation channel, subfamily C, member 3 [Source:MGI Symbol;Acc:MGI:109526]	53.49	30.8	56.08	28.48	42.21
ENSMUSG00000027895	Kcnc4	potassium voltage gated channel, Shaw-related subfamily, member 4 [Source:MGI Symbol;Acc:MGI:96670]	38.07	47.83	31.5	47.66	41.26
ENSMUSG00000037242	Clic4	chloride intracellular channel 4 (mitochondrial) [Source:MGI Symbol;Acc:MGI:1352754]	73.27	33.94	33.75	21.38	40.58
ENSMUSG00000019194	Scn1b	sodium channel, voltage-gated, type I, beta [Source:MGI Symbol;Acc:MGI:98247]	53.35	49.01	27.58	25.49	38.86
ENSMUSG00000052726	Kcnt2	potassium channel, subfamily T, member 2 [Source:MGI Symbol;Acc:MGI:3036273]	27.29	47.18	44.41	35.91	38.7
ENSMUSG00000009292	Trpm2	transient receptor potential cation channel, subfamily M, member 2 [Source:MGI Symbol;Acc:MGI:1351901]	16.78	44.82	50.41	40.76	38.19
ENSMUSG00000002771	Grin2d	glutamate receptor, ionotropic, NMDA2D (epsilon 4) [Source:MGI Symbol;Acc:MGI:95823]	36.29	30.4	53.58	25.49	36.44
ENSMUSG00000022843	Clcn2	chloride channel, voltage-sensitive 2 [Source:MGI Symbol;Acc:MGI:105061]	45.71	42.2	27.91	27.82	35.91
ENSMUSG00000032303	Chrna3	cholinergic receptor, nicotinic, alpha polypeptide 3 [Source:MGI Symbol;Acc:MGI:87887]	39.98	45.08	30.33	25.96	35.34
ENSMUSG00000026824	Kcnj3	potassium inwardly-rectifying channel, subfamily J, member 3 [Source:MGI Symbol;Acc:MGI:104742]	33.02	35.12	33.33	38.17	34.91
ENSMUSG00000034462	Pkd2	polycystin 2, transient receptor potential cation channel [Source:MGI Symbol;Acc:MGI:1099818]	17.6	43.25	31.83	46	34.67
ENSMUSG00000033998	Kcnk1	potassium channel, subfamily K, member 1 [Source:MGI Symbol;Acc:MGI:109322]	32.75	32.63	20.58	47.86	33.46
ENSMUSG00000054477	Kcnn2	potassium intermediate/small conductance calcium-activated channel, subfamily N, member 2 [Source:MGI Symbol;Acc:MGI:2153182]	31.65	23.59	30.33	43.95	32.38
ENSMUSG00000037949	Ano10	anoctamin 10 [Source:MGI Symbol;Acc:MGI:2143103]	27.7	23.85	37.91	38.7	32.04
ENSMUSG00000038026	Kcnj9	potassium inwardly-rectifying channel, subfamily J, member 9 [Source:MGI Symbol;Acc:MGI:108007]	34.66	34.73	30.75	22.64	30.69
ENSMUSG00000032511	Scn5a	sodium channel, voltage-gated, type V, alpha [Source:MGI Symbol;Acc:MGI:98251]	51.17	27.13	34.25	10.16	30.67
ENSMUSG00000046079	Lrrc8d	leucine rich repeat containing 8D [Source:MGI Symbol;Acc:MGI:1922368]	17.33	40.89	34.66	26.82	29.92
ENSMUSG00000036760	Kcnk9	potassium channel, subfamily K, member 9 [Source:MGI Symbol;Acc:MGI:3521816]	45.03	29.62	6.75	27.95	27.33
ENSMUSG00000042604	Kcna4	potassium voltage-gated channel, shaker-related subfamily, member 4 [Source:MGI Symbol;Acc:MGI:96661]	37.11	31.71	18.25	20.65	26.93
ENSMUSG00000041710	Trpc5	transient receptor potential cation channel, subfamily C, member 5 [Source:MGI Symbol;Acc:MGI:109524]	28.79	22.28	14.91	39.23	26.3
ENSMUSG00000039747	Orai2	ORAI calcium release-activated calcium modulator 2 [Source:MGI Symbol;Acc:MGI:2443195]	30.97	28.17	8.5	29.28	24.23
ENSMUSG00000020723	Cacng4	calcium channel, voltage-dependent, gamma subunit 4 [Source:MGI Symbol;Acc:MGI:1859167]	23.06	37.09	25.91	8.83	23.72
ENSMUSG00000038260	Trpm4	transient receptor potential cation channel, subfamily M, member 4 [Source:MGI Symbol;Acc:MGI:1915917]	36.43	25.55	22.58	7.83	23.1
ENSMUSG00000022935	Grik1	glutamate receptor, ionotropic, kainate 1 [Source:MGI Symbol;Acc:MGI:95814]	22.38	10.88	28.75	27.09	22.27
ENSMUSG00000064210	Ano6	anoctamin 6 [Source:MGI Symbol;Acc:MGI:2145890]	19.51	17.43	21.16	28.88	21.75
ENSMUSG00000066189	Cacng3	calcium channel, voltage-dependent, gamma subunit 3 [Source:MGI Symbol;Acc:MGI:1859165]	25.38	23.06	27.25	10.49	21.54
ENSMUSG00000035189	Ano4	anoctamin 4 [Source:MGI Symbol;Acc:MGI:2443344]	8.46	26.47	21.33	28.48	21.19
ENSMUSG00000021991	Cacna2d3	calcium channel, voltage-dependent, alpha2/delta subunit 3 [Source:MGI Symbol;Acc:MGI:1338890]	18.69	21.1	23.25	19.32	20.59
ENSMUSG00000045534	Kcna5	potassium voltage-gated channel, shaker-related subfamily, member 5 [Source:MGI Symbol;Acc:MGI:96662]	7.5	26.6	24.91	22.24	20.31
ENSMUSG00000058248	Kcnh1	potassium voltage-gated channel, subfamily H (eag-related), member 1 [Source:MGI Symbol;Acc:MGI:1341721]	25.65	14.28	26.33	14.54	20.2
ENSMUSG00000057378	Ryr3	ryanodine receptor 3 [Source:MGI Symbol;Acc:MGI:99684]	10.23	21.23	25.91	19.05	19.11
ENSMUSG00000030287	Itpr2	inositol 1,4,5-triphosphate receptor 2 [Source:MGI Symbol;Acc:MGI:99418]	15.28	19.66	18.41	19.72	18.27
ENSMUSG00000062785	Kcnc3	potassium voltage gated channel, Shaw-related subfamily, member 3 [Source:MGI Symbol;Acc:MGI:96669]	12.55	25.29	14.91	18.85	17.9
ENSMUSG00000038257	Glra3	glycine receptor, alpha 3 subunit [Source:MGI Symbol;Acc:MGI:95749]	28.38	12.97	7.83	22.31	17.87
ENSMUSG00000040118	Cacna2d1	calcium channel, voltage-dependent, alpha2/delta subunit 1 [Source:MGI Symbol;Acc:MGI:88295]	13.64	14.68	19.91	23.23	17.87
ENSMUSG00000059003	Grin2a	glutamate receptor, ionotropic, NMDA2A (epsilon 1) [Source:MGI Symbol;Acc:MGI:95820]	6.82	22.54	28.5	9.83	16.92
ENSMUSG00000032338	Hcn4	hyperpolarization-activated, cyclic nucleotide-gated K+ 4 [Source:MGI Symbol;Acc:MGI:1298209]	20.88	18.35	13.33	10.42	15.74
ENSMUSG00000051726	Kcnf1	potassium voltage-gated channel, subfamily F, member 1 [Source:MGI Symbol;Acc:MGI:2687399]	22.24	9.96	20	9.96	15.54
ENSMUSG00000043301	Kcnj6	potassium inwardly-rectifying channel, subfamily J, member 6 [Source:MGI Symbol;Acc:MGI:104781]	5.18	22.41	19.66	14.27	15.38
ENSMUSG00000032741	Tpcn1	two pore channel 1 [Source:MGI Symbol;Acc:MGI:2182472]	8.32	20.71	18	14.47	15.37
ENSMUSG00000047959	Kcna3	potassium voltage-gated channel, shaker-related subfamily, member 3 [Source:MGI Symbol;Acc:MGI:96660]	12.83	23.85	6.42	14.34	14.36
ENSMUSG00000047976	Kcna1	potassium voltage-gated channel, shaker-related subfamily, member 1 [Source:MGI Symbol;Acc:MGI:96654]	9.55	19.13	14.75	13.87	14.33
ENSMUSG00000001901	Kcnh6	potassium voltage-gated channel, subfamily H (eag-related), member 6 [Source:MGI Symbol;Acc:MGI:2684139]	10.51	7.86	14.66	20.91	13.49
ENSMUSG00000034115	Scn11a	sodium channel, voltage-gated, type XI, alpha [Source:MGI Symbol;Acc:MGI:1345149]	6.14	23.85	2.58	20.31	13.22
ENSMUSG00000029470	P2rx4	purinergic receptor P2X, ligand-gated ion channel 4 [Source:MGI Symbol;Acc:MGI:1338859]	24.56	9.3	11.75	6.17	12.95
ENSMUSG00000096146	Kcnj11	potassium inwardly rectifying channel, subfamily J, member 11 [Source:MGI Symbol;Acc:MGI:107501]	16.37	15.73	15.66	2.46	12.55
ENSMUSG00000070425	Xntrpc	Xndc1-transient receptor potential cation channel, subfamily C, member 2 readthrough [Source:MGI Symbol;Acc:MGI:5546370]	21.28	13.24	8	6.37	12.22
ENSMUSG00000029862	Clcn1	chloride channel, voltage-sensitive 1 [Source:MGI Symbol;Acc:MGI:88417]	3.27	6.16	11.67	25.23	11.58
ENSMUSG00000037610	Kcnmb2	potassium large conductance calcium-activated channel, subfamily M, beta member 2 [Source:MGI Symbol;Acc:MGI:1919663]	11.19	16.38	2.25	15.33	11.29
ENSMUSG00000009731	Kcnd1	potassium voltage-gated channel, Shal-related family, member 1 [Source:MGI Symbol;Acc:MGI:96671]	16.1	17.17	8.92	2.06	11.06
ENSMUSG00000022416	Cacna1i	calcium channel, voltage-dependent, alpha 1I subunit [Source:MGI Symbol;Acc:MGI:2178051]	7.5	13.89	13.08	8.1	10.64
ENSMUSG00000055078	Gabra5	gamma-aminobutyric acid (GABA) A receptor, subunit alpha 5 [Source:MGI Symbol;Acc:MGI:95617]	2.05	7.34	22.41	9.03	10.21
ENSMUSG00000069806	Cacng7	calcium channel, voltage-dependent, gamma subunit 7 [Source:MGI Symbol;Acc:MGI:1932374]	6.55	3.67	18.16	8.5	9.22
ENSMUSG00000054934	Kcnmb4	potassium large conductance calcium-activated channel, subfamily M, beta member 4 [Source:MGI Symbol;Acc:MGI:1913272]	2.05	7.08	15.58	11.88	9.15
ENSMUSG00000034810	Scn7a	sodium channel, voltage-gated, type VII, alpha [Source:MGI Symbol;Acc:MGI:102965]	8.87	12.32	1.92	7.44	7.63
ENSMUSG00000027577	Chrna4	cholinergic receptor, nicotinic, alpha polypeptide 4 [Source:MGI Symbol;Acc:MGI:87888]	13.51	3.67	5.92	6.31	7.35
ENSMUSG00000059852	Kcng2	potassium voltage-gated channel, subfamily G, member 2 [Source:MGI Symbol;Acc:MGI:3694646]	9.14	5.24	6.58	3.58	6.14
ENSMUSG00000035200	Chrnb4	cholinergic receptor, nicotinic, beta polypeptide 4 [Source:MGI Symbol;Acc:MGI:87892]	1.23	12.19	4	7.1	6.13
ENSMUSG00000020734	Grin2c	glutamate receptor, ionotropic, NMDA2C (epsilon 3) [Source:MGI Symbol;Acc:MGI:95822]	7.78	2.23	7.25	5.84	5.77
ENSMUSG00000031789	Cngb1	cyclic nucleotide gated channel beta 1 [Source:MGI Symbol;Acc:MGI:2664102]	9.55	7.34	3	2.92	5.7
ENSMUSG00000007041	Clic1	chloride intracellular channel 1 [Source:MGI Symbol;Acc:MGI:2148924]	3.96	4.06	8.25	5.58	5.46
ENSMUSG00000053395	Cacng8	calcium channel, voltage-dependent, gamma subunit 8 [Source:MGI Symbol;Acc:MGI:1932376]	6.55	5.5	5.83	1.06	4.74
ENSMUSG00000051497	Kcnj16	potassium inwardly-rectifying channel, subfamily J, member 16 [Source:MGI Symbol;Acc:MGI:1314842]	1.5	3.41	11.25	1.33	4.37
ENSMUSG00000041460	Cacna2d4	calcium channel, voltage-dependent, alpha 2/delta subunit 4 [Source:MGI Symbol;Acc:MGI:2442632]	4.91	3.93	3.17	1.33	3.33
ENSMUSG00000002908	Kcnn1	potassium intermediate/small conductance calcium-activated channel, subfamily N, member 1 [Source:MGI Symbol;Acc:MGI:1933993]	1.5	6.03	3.83	1.26	3.16
ENSMUSG00000048677	Tpcn2	two pore segment channel 2 [Source:MGI Symbol;Acc:MGI:2385297]	23.33	13.37	0.42	6.9	11
ENSMUSG00000014444	Piezo1	piezo-type mechanosensitive ion channel component 1 [Source:MGI Symbol;Acc:MGI:3603204]	0	15.2	20	3.85	9.76
ENSMUSG00000024957	Kcnk4	potassium channel, subfamily K, member 4 [Source:MGI Symbol;Acc:MGI:1298234]	5.32	10.48	0	7.37	5.79
ENSMUSG00000034402	Kcnh5	potassium voltage-gated channel, subfamily H (eag-related), member 5 [Source:MGI Symbol;Acc:MGI:3584508]	0	10.61	1.83	8.43	5.22
ENSMUSG00000031492	Chrnb3	cholinergic receptor, nicotinic, beta polypeptide 3 [Source:MGI Symbol;Acc:MGI:106212]	0	3.67	7.67	9.09	5.11
ENSMUSG00000034107	Ano7	anoctamin 7 [Source:MGI Symbol;Acc:MGI:3052714]	4.37	4.98	5.92	0	3.82
ENSMUSG00000049686	Orai1	ORAI calcium release-activated calcium modulator 1 [Source:MGI Symbol;Acc:MGI:1925542]	4.37	4.72	0	5.71	3.7
ENSMUSG00000046480	Scn4b	sodium channel, type IV, beta [Source:MGI Symbol;Acc:MGI:2687406]	0	1.97	10.33	1.59	3.47
ENSMUSG00000018470	Kcnab3	potassium voltage-gated channel, shaker-related subfamily, beta member 3 [Source:MGI Symbol;Acc:MGI:1336208]	11.46	0	1.17	1.06	3.42
ENSMUSG00000022949	Clic6	chloride intracellular channel 6 [Source:MGI Symbol;Acc:MGI:2146607]	1.23	0	10.17	2.06	3.36
ENSMUSG00000045404	Kcnk13	potassium channel, subfamily K, member 13 [Source:MGI Symbol;Acc:MGI:2384976]	3.96	4.19	0	3.39	2.88
ENSMUSG00000050138	Kcnk12	potassium channel, subfamily K, member 12 [Source:MGI Symbol;Acc:MGI:2684043]	0	4.85	1.25	4.78	2.72
ENSMUSG00000043964	Orai3	ORAI calcium release-activated calcium modulator 3 [Source:MGI Symbol;Acc:MGI:3039586]	0	16.25	8.58	1	6.46
ENSMUSG00000049123	Catsperg2	cation channel sperm associated auxiliary subunit gamma 2 [Source:MGI Symbol;Acc:MGI:1923968]	0	0	5.5	14.94	5.11
ENSMUSG00000014503	Pkd2l2	polycystic kidney disease 2-like 2 [Source:MGI Symbol;Acc:MGI:1858231]	8.19	7.47	0	0	3.91
ENSMUSG00000031576	Kcnu1	potassium channel, subfamily U, member 1 [Source:MGI Symbol;Acc:MGI:1202300]	0	10.09	3.17	0	3.31
ENSMUSG00000022342	Kcnv1	potassium channel, subfamily V, member 1 [Source:MGI Symbol;Acc:MGI:1914748]	0	7.47	0	4.45	2.98
ENSMUSG00000022758	P2rx6	purinergic receptor P2X, ligand-gated ion channel, 6 [Source:MGI Symbol;Acc:MGI:1337113]	0	6.55	3.75	0	2.58
ENSMUSG00000055489	Ano5	anoctamin 5 [Source:MGI Symbol;Acc:MGI:3576659]	4.23	3.93	0.83	0	2.25
ENSMUSG00000028631	Kcnq4	potassium voltage-gated channel, subfamily Q, member 4 [Source:MGI Symbol;Acc:MGI:1926803]	6.28	2.36	0	0	2.16
ENSMUSG00000029468	P2rx7	purinergic receptor P2X, ligand-gated ion channel, 7 [Source:MGI Symbol;Acc:MGI:1339957]	2.18	0	0	6.31	2.12
ENSMUSG00000030897	Cnga4	cyclic nucleotide gated channel alpha 4 [Source:MGI Symbol;Acc:MGI:2664099]	4.09	0.26	3.92	0	2.07
ENSMUSG00000048827	Pkd1l3	polycystic kidney disease 1 like 3 [Source:MGI Symbol;Acc:MGI:2664670]	3.27	0	4.08	0	1.84
ENSMUSG00000031142	Cacna1f	calcium channel, voltage-dependent, alpha 1F subunit [Source:MGI Symbol;Acc:MGI:1859639]	5.46	1.83	0	0	1.82
ENSMUSG00000074968	Ano3	anoctamin 3 [Source:MGI Symbol;Acc:MGI:3613666]	0	0	4.58	2.06	1.66
ENSMUSG00000050963	Kcns2	K+ voltage-gated channel, subfamily S, 2 [Source:MGI Symbol;Acc:MGI:1197011]	2.73	3.28	0	0	1.5
ENSMUSG00000036853	Mcoln3	mucolipin 3 [Source:MGI Symbol;Acc:MGI:1890500]	0	0	3.33	2.12	1.36
ENSMUSG00000033486	Catsper2	cation channel, sperm associated 2 [Source:MGI Symbol;Acc:MGI:2387404]	0	1.57	3.58	0	1.29
ENSMUSG00000044216	Kcnj4	potassium inwardly-rectifying channel, subfamily J, member 4 [Source:MGI Symbol;Acc:MGI:104743]	0	0.13	2.33	2.12	1.15
ENSMUSG00000035580	Kcnh8	potassium voltage-gated channel, subfamily H (eag-related), member 8 [Source:MGI Symbol;Acc:MGI:2445160]	0	0	1.25	2.26	0.88
ENSMUSG00000030592	Ryr1	ryanodine receptor 1, skeletal muscle [Source:MGI Symbol;Acc:MGI:99659]	0	0.66	20.41	0	5.27
ENSMUSG00000038115	Ano2	anoctamin 2 [Source:MGI Symbol;Acc:MGI:2387214]	0	0	0	16	4
ENSMUSG00000036251	Trpm8	transient receptor potential cation channel, subfamily M, member 8 [Source:MGI Symbol;Acc:MGI:2181435]	0	0	7.67	0.8	2.12
ENSMUSG00000029503	P2rx2	purinergic receptor P2X, ligand-gated ion channel, 2 [Source:MGI Symbol;Acc:MGI:2665170]	7.91	0	0	0	1.98
ENSMUSG00000046410	Kcnk6	potassium inwardly-rectifying channel, subfamily K, member 6 [Source:MGI Symbol;Acc:MGI:1891291]	7.37	0	0	0	1.84
ENSMUSG00000040164	Kcns1	K+ voltage-gated channel, subfamily S, 1 [Source:MGI Symbol;Acc:MGI:1197019]	6	0	0	0	1.5
ENSMUSG00000040828	Catsperd	cation channel sperm associated auxiliary subunit delta [Source:MGI Symbol;Acc:MGI:2147030]	0	0	5.92	0	1.48
ENSMUSG00000023959	Clic5	chloride intracellular channel 5 [Source:MGI Symbol;Acc:MGI:1917912]	5.46	0	0	0	1.36
ENSMUSG00000045246	Kcng4	potassium voltage-gated channel, subfamily G, member 4 [Source:MGI Symbol;Acc:MGI:1913983]	0	5.24	0	0	1.31
ENSMUSG00000058743	Kcnj14	potassium inwardly-rectifying channel, subfamily J, member 14 [Source:MGI Symbol;Acc:MGI:2384820]	4.91	0	0	0	1.23
ENSMUSG00000031997	Trpc6	transient receptor potential cation channel, subfamily C, member 6 [Source:MGI Symbol;Acc:MGI:109523]	0	0.92	3.33	0	1.06
ENSMUSG00000031340	Gabre	gamma-aminobutyric acid (GABA) A receptor, subunit epsilon [Source:MGI Symbol;Acc:MGI:1330235]	0	3.15	0.92	0	1.02
ENSMUSG00000026407	Cacna1s	calcium channel, voltage-dependent, L type, alpha 1S subunit [Source:MGI Symbol;Acc:MGI:88294]	0	3.67	0	0	0.92
ENSMUSG00000020787	P2rx1	purinergic receptor P2X, ligand-gated ion channel, 1 [Source:MGI Symbol;Acc:MGI:1098235]	3.55	0	0	0	0.89
ENSMUSG00000021499	Catsper3	cation channel, sperm associated 3 [Source:MGI Symbol;Acc:MGI:1924106]	0	3.54	0	0	0.88
ENSMUSG00000078815	Cacng6	calcium channel, voltage-dependent, gamma subunit 6 [Source:MGI Symbol;Acc:MGI:1859168]	0	3.15	0	0	0.79
ENSMUSG00000041695	Kcnj2	potassium inwardly-rectifying channel, subfamily J, member 2 [Source:MGI Symbol;Acc:MGI:104744]	0	0	3.08	0	0.77
ENSMUSG00000032269	Htr3a	5-hydroxytryptamine (serotonin) receptor 3A [Source:MGI Symbol;Acc:MGI:96282]	0	2.62	0	0	0.66
ENSMUSG00000039672	Kcne2	potassium voltage-gated channel, Isk-related subfamily, gene 2 [Source:MGI Symbol;Acc:MGI:1891123]	0	2.36	0	0	0.59
ENSMUSG00000031491	Chrna6	cholinergic receptor, nicotinic, alpha polypeptide 6 [Source:MGI Symbol;Acc:MGI:106213]	0	0	0	2.32	0.58
ENSMUSG00000037578	Pkd2l1	polycystic kidney disease 2-like 1 [Source:MGI Symbol;Acc:MGI:1352448]	0	0	2.08	0	0.52
ENSMUSG00000037579	Kcnh3	potassium voltage-gated channel, subfamily H (eag-related), member 3 [Source:MGI Symbol;Acc:MGI:1341723]	0	0.79	1.08	0	0.47
ENSMUSG00000034416	Pkd1l2	polycystic kidney disease 1 like 2 [Source:MGI Symbol;Acc:MGI:2664668]	0	0	0	1.46	0.37
ENSMUSG00000000263	Glra1	glycine receptor, alpha 1 subunit [Source:MGI Symbol;Acc:MGI:95747]	0	0	1.42	0	0.35
ENSMUSG00000032769	Trpa1	transient receptor potential cation channel, subfamily A, member 1 [Source:MGI Symbol;Acc:MGI:3522699]	0	0	1.08	0	0.27

## Sheet: MS330 transporters
Transporters (KEGG BRITE database) detected with LCM-Seq using RNA from 330 medial septal cholinergic neurons ('MS330' transcriptomes)
Ensembl ID	Gene symbol	Gene description	MS330_9	MS330_10	MS330_11	MS330_12	Mean
ENSMUSG00000023945	Slc5a7	solute carrier family 5 (choline transporter), member 7 [Source:MGI Symbol;Acc:MGI:1927126]	2174.47	1976.05	2179.66	2061.86	2098.01
ENSMUSG00000069072	Slc7a14	solute carrier family 7 (cationic amino acid transporter, y+ system), member 14 [Source:MGI Symbol;Acc:MGI:3040688]	2012.65	1831.63	2099.92	1964.34	1977.13
ENSMUSG00000051111	Sv2c	synaptic vesicle glycoprotein 2c [Source:MGI Symbol;Acc:MGI:1922459]	1282.01	1165.26	1264.52	1280.7	1248.12
ENSMUSG00000054640	Slc8a1	solute carrier family 8 (sodium/calcium exchanger), member 1 [Source:MGI Symbol;Acc:MGI:107956]	776.35	713.68	679.59	856.83	756.61
ENSMUSG00000038486	Sv2a	synaptic vesicle glycoprotein 2 a [Source:MGI Symbol;Acc:MGI:1927139]	537.03	551.31	534.52	578.95	550.45
ENSMUSG00000037996	Slc24a2	solute carrier family 24 (sodium/potassium/calcium exchanger), member 2 [Source:MGI Symbol;Acc:MGI:1923626]	605.94	465.35	536.1	507.71	528.77
ENSMUSG00000031633	Slc25a4	solute carrier family 25 (mitochondrial carrier, adenine nucleotide translocator), member 4 [Source:MGI Symbol;Acc:MGI:1353495]	388.72	527.2	564.77	500.21	495.22
ENSMUSG00000022199	Slc22a17	solute carrier family 22 (organic cation transporter), member 17 [Source:MGI Symbol;Acc:MGI:1926225]	451.49	431.14	454.03	365.72	425.59
ENSMUSG00000005089	Slc1a2	solute carrier family 1 (glial high affinity glutamate transporter), member 2 [Source:MGI Symbol;Acc:MGI:101931]	358.43	414.63	462.95	433.83	417.46
ENSMUSG00000024012	Mtch1	mitochondrial carrier 1 [Source:MGI Symbol;Acc:MGI:1929261]	411.78	379.77	431.78	332.79	389.03
ENSMUSG00000026944	Abca2	ATP-binding cassette, sub-family A (ABC1), member 2 [Source:MGI Symbol;Acc:MGI:99606]	322.96	408.08	391.7	387.95	377.67
ENSMUSG00000029219	Slc10a4	solute carrier family 10 (sodium/bile acid cotransporter family), member 4 [Source:MGI Symbol;Acc:MGI:3606480]	330.05	354.09	416.12	270.92	342.79
ENSMUSG00000036298	Slc2a13	solute carrier family 2 (facilitated glucose transporter), member 13 [Source:MGI Symbol;Acc:MGI:2146030]	386.68	267.86	285.05	428.52	342.02
ENSMUSG00000030310	Slc6a1	solute carrier family 6 (neurotransmitter transporter, GABA), member 1 [Source:MGI Symbol;Acc:MGI:95627]	345.33	385.14	289.55	339.29	339.83
ENSMUSG00000022752	Tomm70a	translocase of outer mitochondrial membrane 70A [Source:MGI Symbol;Acc:MGI:106295]	440.02	292.5	290.47	302.45	331.36
ENSMUSG00000041028	Ghitm	growth hormone inducible transmembrane protein [Source:MGI Symbol;Acc:MGI:1913342]	317.91	219.5	315.21	297.01	287.41
ENSMUSG00000029221	Slc30a9	solute carrier family 30 (zinc transporter), member 9 [Source:MGI Symbol;Acc:MGI:1923690]	262.65	236.01	349.21	277.95	281.46
ENSMUSG00000003528	Slc25a1	solute carrier family 25 (mitochondrial carrier, citrate transporter), member 1 [Source:MGI Symbol;Acc:MGI:1345283]	274.38	234.18	344.38	254.85	276.95
ENSMUSG00000061904	Slc25a3	solute carrier family 25 (mitochondrial carrier, phosphate carrier), member 3 [Source:MGI Symbol;Acc:MGI:1353498]	354.61	270.74	253.72	225.24	276.08
ENSMUSG00000026469	Xpr1	xenotropic and polytropic retrovirus receptor 1 [Source:MGI Symbol;Acc:MGI:97932]	227.58	291.18	299.71	261.62	270.03
ENSMUSG00000100241	Slc18a3	solute carrier family 18 (vesicular monoamine), member 3 [Source:MGI Symbol;Acc:MGI:1101061]	267.43	270.22	236.89	227.7	250.56
ENSMUSG00000089774	Slc5a3	solute carrier family 5 (inositol transporters), member 3 [Source:MGI Symbol;Acc:MGI:1858226]	281.62	220.55	256.47	240.78	249.85
ENSMUSG00000030096	Slc6a6	solute carrier family 6 (neurotransmitter transporter, taurine), member 6 [Source:MGI Symbol;Acc:MGI:98488]	219.81	253.18	213.06	280.88	241.73
ENSMUSG00000022822	Abcc5	ATP-binding cassette, sub-family C (CFTR/MRP), member 5 [Source:MGI Symbol;Acc:MGI:1351644]	236.59	231.43	238.81	258.9	241.43
ENSMUSG00000020189	Osbpl8	oxysterol binding protein-like 8 [Source:MGI Symbol;Acc:MGI:2443807]	255.15	188.84	213.89	259.83	229.43
ENSMUSG00000060681	Slc9a6	solute carrier family 9 (sodium/hydrogen exchanger), member 6 [Source:MGI Symbol;Acc:MGI:2443511]	250.64	173.37	251.05	225.31	225.1
ENSMUSG00000018800	Abca5	ATP-binding cassette, sub-family A (ABC1), member 5 [Source:MGI Symbol;Acc:MGI:2386607]	266.47	175.47	220.72	205.2	216.97
ENSMUSG00000023032	Slc4a8	solute carrier family 4 (anion exchanger), member 8 [Source:MGI Symbol;Acc:MGI:1928745]	217.76	197.09	212.31	240.18	216.84
ENSMUSG00000024130	Abca3	ATP-binding cassette, sub-family A (ABC1), member 3 [Source:MGI Symbol;Acc:MGI:1351617]	184.33	261.57	205.06	213.89	216.21
ENSMUSG00000027010	Slc25a12	solute carrier family 25 (mitochondrial carrier, Aralar), member 12 [Source:MGI Symbol;Acc:MGI:1926080]	209.44	192.24	229.39	223.39	213.61
ENSMUSG00000093904	Tomm20	translocase of outer mitochondrial membrane 20 [Source:MGI Symbol;Acc:MGI:1915202]	148.72	234.44	220.89	224.51	207.14
ENSMUSG00000066705	Fxyd6	FXYD domain-containing ion transport regulator 6 [Source:MGI Symbol;Acc:MGI:1890226]	192.11	225.79	222.56	148.77	197.31
ENSMUSG00000017740	Slc12a5	solute carrier family 12, member 5 [Source:MGI Symbol;Acc:MGI:1862037]	226.49	178.22	170.23	210.11	196.26
ENSMUSG00000023169	Slc38a1	solute carrier family 38, member 1 [Source:MGI Symbol;Acc:MGI:2145895]	147.77	210.59	216.14	172.4	186.73
ENSMUSG00000027130	Slc12a6	solute carrier family 12, member 6 [Source:MGI Symbol;Acc:MGI:2135960]	182.56	169.31	162.73	209.91	181.13
ENSMUSG00000023064	Sncg	synuclein, gamma [Source:MGI Symbol;Acc:MGI:1298397]	181.88	169.18	166.4	174.26	172.93
ENSMUSG00000028803	Nipal3	NIPA-like domain containing 3 [Source:MGI Symbol;Acc:MGI:1921802]	166.6	166.43	178.98	179.24	172.81
ENSMUSG00000118664	Tusc3	tumor suppressor candidate 3 [Source:MGI Symbol;Acc:MGI:1933134]	179.56	176.78	166.23	163.71	171.57
ENSMUSG00000043885	Slc36a4	solute carrier family 36 (proton/amino acid symporter), member 4 [Source:MGI Symbol;Acc:MGI:2442595]	148.58	141.01	193.81	195.37	169.69
ENSMUSG00000006576	Slc4a3	solute carrier family 4 (anion exchanger), member 3 [Source:MGI Symbol;Acc:MGI:109350]	167.82	201.02	160.31	127.19	164.09
ENSMUSG00000024597	Slc12a2	solute carrier family 12, member 2 [Source:MGI Symbol;Acc:MGI:101924]	213.94	125.02	136.15	148.7	155.95
ENSMUSG00000027340	Slc23a2	solute carrier family 23 (nucleobase transporters), member 2 [Source:MGI Symbol;Acc:MGI:1859682]	171.23	117.55	148.57	145.85	145.8
ENSMUSG00000036026	Tmem63b	transmembrane protein 63b [Source:MGI Symbol;Acc:MGI:2387609]	124.57	160.66	155.9	120.82	140.49
ENSMUSG00000041313	Slc7a1	solute carrier family 7 (cationic amino acid transporter, y+ system), member 1 [Source:MGI Symbol;Acc:MGI:88117]	147.63	143.63	129.9	133.7	138.71
ENSMUSG00000024259	Slc25a46	solute carrier family 25, member 46 [Source:MGI Symbol;Acc:MGI:1914703]	139.03	117.29	151.4	131.77	134.87
ENSMUSG00000003153	Slc2a3	solute carrier family 2 (facilitated glucose transporter), member 3 [Source:MGI Symbol;Acc:MGI:95757]	194.02	86.75	97.07	149.7	131.89
ENSMUSG00000026904	Slc4a10	solute carrier family 4, sodium bicarbonate cotransporter-like, member 10 [Source:MGI Symbol;Acc:MGI:2150150]	134.8	90.16	104.57	147.51	119.26
ENSMUSG00000023912	Slc25a27	solute carrier family 25, member 27 [Source:MGI Symbol;Acc:MGI:1921261]	144.08	114.8	114.9	98.58	118.09
ENSMUSG00000025986	Slc39a10	solute carrier family 39 (zinc transporter), member 10 [Source:MGI Symbol;Acc:MGI:1914515]	131.94	119.38	94.41	124.6	117.58
ENSMUSG00000023147	Get1	guided entry of tail-anchored proteins factor 1 [Source:MGI Symbol;Acc:MGI:2136882]	93.74	132.49	121.99	109.14	114.34
ENSMUSG00000034891	Sncb	synuclein, beta [Source:MGI Symbol;Acc:MGI:1889011]	113.79	123.84	107.07	107.61	113.08
ENSMUSG00000022462	Slc38a2	solute carrier family 38, member 2 [Source:MGI Symbol;Acc:MGI:1915010]	162.5	93.7	79.16	97.32	108.17
ENSMUSG00000019590	Cyb561	cytochrome b-561 [Source:MGI Symbol;Acc:MGI:103253]	116.38	100.38	103.99	109	107.44
ENSMUSG00000024935	Slc1a1	solute carrier family 1 (neuronal/epithelial high affinity glutamate transporter, system Xag), member 1 [Source:MGI Symbol;Acc:MGI:105083]	155.54	84.26	97.74	87.76	106.33
ENSMUSG00000019894	Slc6a15	solute carrier family 6 (neurotransmitter transporter), member 15 [Source:MGI Symbol;Acc:MGI:2143484]	100.69	86.62	101.57	132.57	105.36
ENSMUSG00000035722	Abca7	ATP-binding cassette, sub-family A (ABC1), member 7 [Source:MGI Symbol;Acc:MGI:1351646]	84.73	143.76	98.07	86.1	103.17
ENSMUSG00000025889	Snca	synuclein, alpha [Source:MGI Symbol;Acc:MGI:1277151]	89.37	124.62	76.24	116.37	101.65
ENSMUSG00000032449	Slc25a36	solute carrier family 25, member 36 [Source:MGI Symbol;Acc:MGI:1924909]	94.42	110.73	87.16	110.27	100.64
ENSMUSG00000030307	Slc6a11	solute carrier family 6 (neurotransmitter transporter, GABA), member 11 [Source:MGI Symbol;Acc:MGI:95630]	82.14	114.27	127.73	75.35	99.87
ENSMUSG00000061306	Slc38a10	solute carrier family 38, member 10 [Source:MGI Symbol;Acc:MGI:1919305]	117.75	112.57	62.99	104.89	99.55
ENSMUSG00000022437	Samm50	SAMM50 sorting and assembly machinery component [Source:MGI Symbol;Acc:MGI:1915903]	118.29	88.98	104.65	86.1	99.51
ENSMUSG00000037771	Slc32a1	solute carrier family 32 (GABA vesicular transporter), member 1 [Source:MGI Symbol;Acc:MGI:1194488]	81.46	113.22	102.4	96.26	98.34
ENSMUSG00000089682	Bcl2l2	BCL2-like 2 [Source:MGI Symbol;Acc:MGI:108052]	104.51	113.49	71.16	96.92	96.52
ENSMUSG00000021032	Ngb	neuroglobin [Source:MGI Symbol;Acc:MGI:2151886]	84.05	110.73	96.24	92.21	95.81
ENSMUSG00000027282	Mtch2	mitochondrial carrier 2 [Source:MGI Symbol;Acc:MGI:1929260]	70.95	92.52	72.32	145.52	95.33
ENSMUSG00000030428	Ttyh1	tweety family member 1 [Source:MGI Symbol;Acc:MGI:1889007]	96.87	88.85	108.49	80.13	93.58
ENSMUSG00000020810	Cygb	cytoglobin [Source:MGI Symbol;Acc:MGI:2149481]	66.17	100.64	112.24	93.74	93.2
ENSMUSG00000031333	Abcb7	ATP-binding cassette, sub-family B (MDR/TAP), member 7 [Source:MGI Symbol;Acc:MGI:109533]	85.96	83.35	112.24	90.55	93.02
ENSMUSG00000022848	Slc49a4	solute carrier family 49 member 4 [Source:MGI Symbol;Acc:MGI:2387188]	124.03	82.56	74.74	88.69	92.5
ENSMUSG00000027367	Stard7	START domain containing 7 [Source:MGI Symbol;Acc:MGI:2139090]	124.57	76.27	83.07	80.46	91.09
ENSMUSG00000059316	Slc27a4	solute carrier family 27 (fatty acid transporter), member 4 [Source:MGI Symbol;Acc:MGI:1347347]	78.73	89.24	114.65	81.72	91.09
ENSMUSG00000024030	Abcg1	ATP binding cassette subfamily G member 1 [Source:MGI Symbol;Acc:MGI:107704]	105.74	82.56	88.49	82.92	89.93
ENSMUSG00000025790	Slco3a1	solute carrier organic anion transporter family, member 3a1 [Source:MGI Symbol;Acc:MGI:1351867]	83.23	70.24	91.07	108.14	88.17
ENSMUSG00000062580	Timm17a	translocase of inner mitochondrial membrane 17a [Source:MGI Symbol;Acc:MGI:1343131]	97.28	78.89	101.74	64.99	85.73
ENSMUSG00000042873	Lhfpl4	lipoma HMGIC fusion partner-like protein 4 [Source:MGI Symbol;Acc:MGI:3057108]	63.31	110.6	97.49	71.43	85.71
ENSMUSG00000028127	Abcd3	ATP-binding cassette, sub-family D (ALD), member 3 [Source:MGI Symbol;Acc:MGI:1349216]	96.74	57.14	101.4	82.92	84.55
ENSMUSG00000038178	Slc43a2	solute carrier family 43, member 2 [Source:MGI Symbol;Acc:MGI:2442746]	96.87	79.41	85.57	75.61	84.37
ENSMUSG00000022051	Bnip3l	BCL2/adenovirus E1B interacting protein 3-like [Source:MGI Symbol;Acc:MGI:1332659]	73.54	103	82.82	78	84.34
ENSMUSG00000038602	Slc35f1	solute carrier family 35, member F1 [Source:MGI Symbol;Acc:MGI:2139810]	75.32	71.16	67.74	107.34	80.39
ENSMUSG00000078566	Bnip3	BCL2/adenovirus E1B interacting protein 3 [Source:MGI Symbol;Acc:MGI:109326]	70.4	71.55	114.07	64.33	80.09
ENSMUSG00000014606	Slc25a11	solute carrier family 25 (mitochondrial carrier oxoglutarate carrier), member 11 [Source:MGI Symbol;Acc:MGI:1915113]	88.41	89.9	87.32	52.84	79.62
ENSMUSG00000020142	Slc1a4	solute carrier family 1 (glutamate/neutral amino acid transporter), member 4 [Source:MGI Symbol;Acc:MGI:2135601]	78.73	89.77	75.66	70.3	78.61
ENSMUSG00000024327	Slc39a7	solute carrier family 39 (zinc transporter), member 7 [Source:MGI Symbol;Acc:MGI:95909]	76.68	97.24	63.74	73.95	77.9
ENSMUSG00000021339	Mrs2	MRS2 magnesium transporter [Source:MGI Symbol;Acc:MGI:2685748]	79.68	72.21	89.99	69.17	77.76
ENSMUSG00000018677	Slc25a39	solute carrier family 25, member 39 [Source:MGI Symbol;Acc:MGI:1196386]	79.68	127.77	62.24	36.58	76.57
ENSMUSG00000005360	Slc1a3	solute carrier family 1 (glial high affinity glutamate transporter), member 3 [Source:MGI Symbol;Acc:MGI:99917]	115.7	82.69	76.41	28.41	75.8
ENSMUSG00000047037	Nipa1	non imprinted in Prader-Willi/Angelman syndrome 1 homolog (human) [Source:MGI Symbol;Acc:MGI:2442058]	68.36	74.04	94.57	61.27	74.56
ENSMUSG00000033720	Sfxn5	sideroflexin 5 [Source:MGI Symbol;Acc:MGI:2137681]	47.89	93.17	93.24	62.93	74.31
ENSMUSG00000045114	Prrt2	proline-rich transmembrane protein 2 [Source:MGI Symbol;Acc:MGI:1916267]	54.85	87.28	72.24	81.52	73.97
ENSMUSG00000106379	Lhfpl3	lipoma HMGIC fusion partner-like 3 [Source:MGI Symbol;Acc:MGI:1925076]	73.68	66.96	62.99	90.88	73.63
ENSMUSG00000021474	Sfxn1	sideroflexin 1 [Source:MGI Symbol;Acc:MGI:2137677]	109.15	59.23	60.99	60.01	72.35
ENSMUSG00000037341	Slc9a7	solute carrier family 9 (sodium/hydrogen exchanger), member 7 [Source:MGI Symbol;Acc:MGI:2444530]	69.04	76.01	62.33	76.94	71.08
ENSMUSG00000034591	Slc41a2	solute carrier family 41, member 2 [Source:MGI Symbol;Acc:MGI:2442940]	67.68	74.7	55.49	85.77	70.91
ENSMUSG00000020261	Slc36a1	solute carrier family 36 (proton/amino acid symporter), member 1 [Source:MGI Symbol;Acc:MGI:2445299]	60.17	75.48	63.08	75.75	68.62
ENSMUSG00000020620	Abca8b	ATP-binding cassette, sub-family A (ABC1), member 8b [Source:MGI Symbol;Acc:MGI:1351668]	48.98	82.43	73.49	66.05	67.74
ENSMUSG00000024413	Npc1	NPC intracellular cholesterol transporter 1 [Source:MGI Symbol;Acc:MGI:1097712]	63.58	67.62	70.66	67.91	67.44
ENSMUSG00000028412	Slc44a1	solute carrier family 44, member 1 [Source:MGI Symbol;Acc:MGI:2140592]	62.35	50.98	66.91	86.23	66.62
ENSMUSG00000060961	Slc4a4	solute carrier family 4 (anion exchanger), member 4 [Source:MGI Symbol;Acc:MGI:1927555]	56.9	120.96	49.74	37.71	66.33
ENSMUSG00000042202	Slc35e2	solute carrier family 35, member E2 [Source:MGI Symbol;Acc:MGI:2444240]	66.17	68.41	75.99	54.3	66.22
ENSMUSG00000022265	Ank	progressive ankylosis [Source:MGI Symbol;Acc:MGI:3045421]	84.59	84.66	36.66	56.36	65.57
ENSMUSG00000026819	Slc25a25	solute carrier family 25 (mitochondrial carrier, phosphate carrier), member 25 [Source:MGI Symbol;Acc:MGI:1915913]	62.76	74.96	44.08	77.87	64.92
ENSMUSG00000081534	Slc48a1	solute carrier family 48 (heme transporter), member 1 [Source:MGI Symbol;Acc:MGI:1914989]	78.18	69.59	60.41	51.45	64.91
ENSMUSG00000004032	Gstm5	glutathione S-transferase, mu 5 [Source:MGI Symbol;Acc:MGI:1309466]	75.18	77.84	43.66	60.28	64.24
ENSMUSG00000050144	Slc25a44	solute carrier family 25, member 44 [Source:MGI Symbol;Acc:MGI:2444391]	58.67	76.92	57.99	62.27	63.96
ENSMUSG00000052026	Slc6a7	solute carrier family 6 (neurotransmitter transporter, L-proline), member 7 [Source:MGI Symbol;Acc:MGI:2147363]	67.4	82.3	57.74	46.27	63.43
ENSMUSG00000057193	Slc44a2	solute carrier family 44, member 2 [Source:MGI Symbol;Acc:MGI:1915932]	56.76	59.36	68.24	67.58	62.99
ENSMUSG00000016319	Slc25a5	solute carrier family 25 (mitochondrial carrier, adenine nucleotide translocator), member 5 [Source:MGI Symbol;Acc:MGI:1353496]	53.21	62.77	67.83	66.25	62.52
ENSMUSG00000005299	Letm1	leucine zipper-EF-hand containing transmembrane protein 1 [Source:MGI Symbol;Acc:MGI:1932557]	73	80.2	55.33	40.03	62.14
ENSMUSG00000019731	Slc35e1	solute carrier family 35, member E1 [Source:MGI Symbol;Acc:MGI:2142403]	51.3	76.14	50.99	69.84	62.07
ENSMUSG00000020102	Slc16a7	solute carrier family 16 (monocarboxylic acid transporters), member 7 [Source:MGI Symbol;Acc:MGI:1330284]	80.23	57.4	52.16	58.35	62.03
ENSMUSG00000015759	Cnih1	cornichon family AMPA receptor auxiliary protein 1 [Source:MGI Symbol;Acc:MGI:1277202]	62.08	47.31	62.83	72.29	61.13
ENSMUSG00000031974	Abcb10	ATP-binding cassette, sub-family B (MDR/TAP), member 10 [Source:MGI Symbol;Acc:MGI:1860508]	37.79	70.63	61.83	74.02	61.07
ENSMUSG00000002984	Tomm40	translocase of outer mitochondrial membrane 40 [Source:MGI Symbol;Acc:MGI:1858259]	68.36	71.68	60.91	42.62	60.89
ENSMUSG00000019082	Slc25a22	solute carrier family 25 (mitochondrial carrier, glutamate), member 22 [Source:MGI Symbol;Acc:MGI:1915517]	52.67	82.43	63.83	43.42	60.58
ENSMUSG00000040010	Slc7a5	solute carrier family 7 (cationic amino acid transporter, y+ system), member 5 [Source:MGI Symbol;Acc:MGI:1298205]	71.5	37.48	44.49	88.56	60.51
ENSMUSG00000026688	Mgst3	microsomal glutathione S-transferase 3 [Source:MGI Symbol;Acc:MGI:1913697]	49.39	59.23	59.24	66.78	58.66
ENSMUSG00000038267	Slc22a23	solute carrier family 22, member 23 [Source:MGI Symbol;Acc:MGI:1920352]	45.57	53.2	92.49	42.42	58.42
ENSMUSG00000046329	Slc25a23	solute carrier family 25 (mitochondrial carrier; phosphate carrier), member 23 [Source:MGI Symbol;Acc:MGI:1914222]	47.07	80.72	70.57	32.33	57.68
ENSMUSG00000001138	Cnnm3	cyclin M3 [Source:MGI Symbol;Acc:MGI:2151055]	43.8	66.57	48.66	69.77	57.2
ENSMUSG00000062252	Lhfpl5	lipoma HMGIC fusion partner-like 5 [Source:MGI Symbol;Acc:MGI:1915382]	72.18	61.07	45.58	47.4	56.56
ENSMUSG00000079055	Slc8a3	solute carrier family 8 (sodium/calcium exchanger), member 3 [Source:MGI Symbol;Acc:MGI:107976]	58.94	50.71	62.58	51.71	55.99
ENSMUSG00000025189	Cnnm1	cyclin M1 [Source:MGI Symbol;Acc:MGI:1891366]	59.08	72.47	52.33	38.11	55.49
ENSMUSG00000063873	Slc24a3	solute carrier family 24 (sodium/potassium/calcium exchanger), member 3 [Source:MGI Symbol;Acc:MGI:2137513]	51.98	58.45	48.41	59.48	54.58
ENSMUSG00000010095	Slc3a2	solute carrier family 3 (activators of dibasic and neutral amino acid transport), member 2 [Source:MGI Symbol;Acc:MGI:96955]	87.46	44.95	40.58	45.01	54.5
ENSMUSG00000048833	Slc39a9	solute carrier family 39 (zinc transporter), member 9 [Source:MGI Symbol;Acc:MGI:1914820]	66.17	58.71	45.99	43.68	53.64
ENSMUSG00000030741	Spns1	spinster homolog 1 [Source:MGI Symbol;Acc:MGI:1920908]	45.57	58.05	60.49	50.32	53.61
ENSMUSG00000021629	Slc30a5	solute carrier family 30 (zinc transporter), member 5 [Source:MGI Symbol;Acc:MGI:1916298]	75.18	59.76	49.24	29.81	53.5
ENSMUSG00000031297	Slc7a3	solute carrier family 7 (cationic amino acid transporter, y+ system), member 3 [Source:MGI Symbol;Acc:MGI:1100521]	62.9	50.06	37.91	60.81	52.92
ENSMUSG00000030987	Stim1	stromal interaction molecule 1 [Source:MGI Symbol;Acc:MGI:107476]	37.38	64.08	50.16	58.22	52.46
ENSMUSG00000028360	Slc44a5	solute carrier family 44, member 5 [Source:MGI Symbol;Acc:MGI:3035141]	31.93	77.58	48.91	49.79	52.05
ENSMUSG00000022427	Tomm22	translocase of outer mitochondrial membrane 22 [Source:MGI Symbol;Acc:MGI:2450248]	73.95	42.46	45.74	44.88	51.76
ENSMUSG00000032131	Abcg4	ATP binding cassette subfamily G member 4 [Source:MGI Symbol;Acc:MGI:1890594]	30.97	55.69	62.24	57.69	51.65
ENSMUSG00000025212	Sfxn3	sideroflexin 3 [Source:MGI Symbol;Acc:MGI:2137679]	29.47	64.21	55.08	56.1	51.21
ENSMUSG00000036565	Ttyh3	tweety family member 3 [Source:MGI Symbol;Acc:MGI:1925589]	54.03	46.91	49.16	54.44	51.14
ENSMUSG00000031934	Panx1	pannexin 1 [Source:MGI Symbol;Acc:MGI:1860055]	47.62	45.21	57.16	52.38	50.59
ENSMUSG00000037606	Osbpl5	oxysterol binding protein-like 5 [Source:MGI Symbol;Acc:MGI:1930265]	42.98	60.41	47.58	51.38	50.59
ENSMUSG00000018999	Slc35b4	solute carrier family 35, member B4 [Source:MGI Symbol;Acc:MGI:1931249]	26.47	39.31	75.91	60.01	50.43
ENSMUSG00000007659	Bcl2l1	BCL2-like 1 [Source:MGI Symbol;Acc:MGI:88139]	54.03	53.73	47.91	44.54	50.05
ENSMUSG00000021733	Slc4a7	solute carrier family 4, sodium bicarbonate cotransporter, member 7 [Source:MGI Symbol;Acc:MGI:2443878]	20.33	36.17	77.24	61.74	48.87
ENSMUSG00000034145	Tmem63c	transmembrane protein 63c [Source:MGI Symbol;Acc:MGI:2444386]	50.76	41.15	55.66	47.13	48.67
ENSMUSG00000021242	Npc2	NPC intracellular cholesterol transporter 2 [Source:MGI Symbol;Acc:MGI:1915213]	47.21	40.49	43.16	60.41	47.82
ENSMUSG00000024270	Slc39a6	solute carrier family 39 (metal ion transporter), member 6 [Source:MGI Symbol;Acc:MGI:2147279]	34.38	60.94	36.66	59.22	47.8
ENSMUSG00000039463	Slc9a8	solute carrier family 9 (sodium/hydrogen exchanger), member 8 [Source:MGI Symbol;Acc:MGI:1924281]	52.12	61.2	35.25	40.36	47.23
ENSMUSG00000027957	Slc35a3	solute carrier family 35 (UDP-N-acetylglucosamine (UDP-GlcNAc) transporter), member 3 [Source:MGI Symbol;Acc:MGI:1917648]	49.12	34.2	55.91	49.52	47.19
ENSMUSG00000022404	Slc25a17	solute carrier family 25 (mitochondrial carrier, peroxisomal membrane protein), member 17 [Source:MGI Symbol;Acc:MGI:1342248]	47.89	30.4	49.58	60.41	47.07
ENSMUSG00000066595	Flvcr1	feline leukemia virus subgroup C cellular receptor 1 [Source:MGI Symbol;Acc:MGI:2444881]	60.31	42.59	39.66	43.95	46.63
ENSMUSG00000024873	Cnih2	cornichon family AMPA receptor auxiliary protein 2 [Source:MGI Symbol;Acc:MGI:1277225]	56.49	43.38	48.33	33.92	45.53
ENSMUSG00000031791	Tmem38a	transmembrane protein 38A [Source:MGI Symbol;Acc:MGI:1921416]	49.94	52.81	33.5	44.68	45.23
ENSMUSG00000023030	Slc11a2	solute carrier family 11 (proton-coupled divalent metal ion transporters), member 2 [Source:MGI Symbol;Acc:MGI:1345279]	44.07	31.98	32.66	71.36	45.02
ENSMUSG00000028096	Gpr89	G protein-coupled receptor 89 [Source:MGI Symbol;Acc:MGI:1914799]	28.65	54.65	46.58	47.4	44.32
ENSMUSG00000027397	Slc20a1	solute carrier family 20, member 1 [Source:MGI Symbol;Acc:MGI:108392]	59.62	40.76	46.16	29.41	43.99
ENSMUSG00000033147	Slc22a15	solute carrier family 22 (organic anion/cation transporter), member 15 [Source:MGI Symbol;Acc:MGI:3607704]	45.03	30.8	58.08	36.98	42.72
ENSMUSG00000020873	Slc35b1	solute carrier family 35, member B1 [Source:MGI Symbol;Acc:MGI:1343133]	51.98	39.31	38.5	40.69	42.62
ENSMUSG00000005674	Tomm40l	translocase of outer mitochondrial membrane 40-like [Source:MGI Symbol;Acc:MGI:3589112]	52.94	35.78	47.24	34.52	42.62
ENSMUSG00000028973	Abcb8	ATP-binding cassette, sub-family B (MDR/TAP), member 8 [Source:MGI Symbol;Acc:MGI:1351667]	47.21	39.44	40.66	41.29	42.15
ENSMUSG00000021501	Caml	calcium modulating ligand [Source:MGI Symbol;Acc:MGI:104728]	59.22	33.55	34.16	38.11	41.26
ENSMUSG00000037434	Slc30a1	solute carrier family 30 (zinc transporter), member 1 [Source:MGI Symbol;Acc:MGI:1345281]	48.16	36.04	39.66	36.91	40.19
ENSMUSG00000064105	Cnnm2	cyclin M2 [Source:MGI Symbol;Acc:MGI:2151054]	34.79	66.44	34.25	25.16	40.16
ENSMUSG00000052456	Get3	guided entry of tail-anchored proteins factor 3, ATPase [Source:MGI Symbol;Acc:MGI:1928379]	51.17	26.73	36.16	45.14	39.8
ENSMUSG00000047789	Slc38a9	solute carrier family 38, member 9 [Source:MGI Symbol;Acc:MGI:1918839]	13.51	28.04	64.41	52.44	39.6
ENSMUSG00000017664	Slc35c2	solute carrier family 35, member C2 [Source:MGI Symbol;Acc:MGI:2385166]	22.1	38.53	54.08	42.15	39.22
ENSMUSG00000023942	Slc29a1	solute carrier family 29 (nucleoside transporters), member 1 [Source:MGI Symbol;Acc:MGI:1927073]	29.88	38.4	47.41	40.96	39.16
ENSMUSG00000022664	Slc35a5	solute carrier family 35, member A5 [Source:MGI Symbol;Acc:MGI:1921352]	22.65	42.07	52.99	38.44	39.04
ENSMUSG00000039838	Slc45a1	solute carrier family 45, member 1 [Source:MGI Symbol;Acc:MGI:2653235]	34.66	51.11	38.08	30.6	38.61
ENSMUSG00000032902	Slc16a1	solute carrier family 16 (monocarboxylic acid transporters), member 1 [Source:MGI Symbol;Acc:MGI:106013]	30.84	34.73	36.91	50.85	38.33
ENSMUSG00000029408	Abcb9	ATP-binding cassette, sub-family B (MDR/TAP), member 9 [Source:MGI Symbol;Acc:MGI:1861729]	30.97	43.51	57.66	19.38	37.88
ENSMUSG00000031904	Slc7a6	solute carrier family 7 (cationic amino acid transporter, y+ system), member 6 [Source:MGI Symbol;Acc:MGI:2142598]	41.75	41.28	35.91	32.46	37.85
ENSMUSG00000005802	Slc30a4	solute carrier family 30 (zinc transporter), member 4 [Source:MGI Symbol;Acc:MGI:1345282]	12.14	27.13	52.41	58.29	37.49
ENSMUSG00000034714	Ttyh2	tweety family member 2 [Source:MGI Symbol;Acc:MGI:2157091]	53.89	42.33	30.58	22.17	37.24
ENSMUSG00000022756	Slc7a4	solute carrier family 7 (cationic amino acid transporter, y+ system), member 4 [Source:MGI Symbol;Acc:MGI:2146512]	27.83	48.75	43.74	25.89	36.55
ENSMUSG00000036067	Slc2a6	solute carrier family 2 (facilitated glucose transporter), member 6 [Source:MGI Symbol;Acc:MGI:2443286]	33.43	33.68	39.41	39.23	36.44
ENSMUSG00000002504	Slc9a3r2	solute carrier family 9 (sodium/hydrogen exchanger), member 3 regulator 2 [Source:MGI Symbol;Acc:MGI:1890662]	30.7	39.58	29.83	44.61	36.18
ENSMUSG00000031808	Slc27a1	solute carrier family 27 (fatty acid transporter), member 1 [Source:MGI Symbol;Acc:MGI:1347098]	38.75	35.78	41.5	24.5	35.13
ENSMUSG00000050822	Slc29a4	solute carrier family 29 (nucleoside transporters), member 4 [Source:MGI Symbol;Acc:MGI:2385330]	52.8	41.02	15.25	31.2	35.07
ENSMUSG00000029924	Slc37a3	solute carrier family 37 (glycerol-3-phosphate transporter), member 3 [Source:MGI Symbol;Acc:MGI:1919394]	32.61	30.4	55.41	21.24	34.92
ENSMUSG00000009647	Mcu	mitochondrial calcium uniporter [Source:MGI Symbol;Acc:MGI:3026965]	35.2	30.01	38.91	34.39	34.63
ENSMUSG00000079020	Slc45a4	solute carrier family 45, member 4 [Source:MGI Symbol;Acc:MGI:2146236]	30.56	51.24	32.83	23.83	34.62
ENSMUSG00000039156	Stim2	stromal interaction molecule 2 [Source:MGI Symbol;Acc:MGI:2151156]	57.31	39.18	14.41	26.42	34.33
ENSMUSG00000030376	Slc8a2	solute carrier family 8 (sodium/calcium exchanger), member 2 [Source:MGI Symbol;Acc:MGI:107996]	29.74	33.42	53.24	19.58	34
ENSMUSG00000028102	Pex11b	peroxisomal biogenesis factor 11 beta [Source:MGI Symbol;Acc:MGI:1338882]	45.16	41.93	19.16	28.88	33.78
ENSMUSG00000022180	Slc7a8	solute carrier family 7 (cationic amino acid transporter, y+ system), member 8 [Source:MGI Symbol;Acc:MGI:1355323]	31.79	36.56	40.41	25.62	33.6
ENSMUSG00000052428	Tmco1	transmembrane and coiled-coil domains 1 [Source:MGI Symbol;Acc:MGI:1921173]	52.39	18.08	35.91	26.62	33.25
ENSMUSG00000030452	Nipa2	non imprinted in Prader-Willi/Angelman syndrome 2 homolog (human) [Source:MGI Symbol;Acc:MGI:1913918]	21.97	36.17	41.16	33.39	33.17
ENSMUSG00000028542	Slc6a9	solute carrier family 6 (neurotransmitter transporter, glycine), member 9 [Source:MGI Symbol;Acc:MGI:95760]	41.75	32.89	33.16	24.63	33.11
ENSMUSG00000054414	Slc30a7	solute carrier family 30 (zinc transporter), member 7 [Source:MGI Symbol;Acc:MGI:1913750]	51.03	30.8	39.58	11.02	33.11
ENSMUSG00000021079	Timm9	translocase of inner mitochondrial membrane 9 [Source:MGI Symbol;Acc:MGI:1353436]	33.97	28.04	31.66	38.5	33.05
ENSMUSG00000037408	Cnnm4	cyclin M4 [Source:MGI Symbol;Acc:MGI:2151060]	37.93	38.79	42.24	13.08	33.01
ENSMUSG00000014786	Slc9a5	solute carrier family 9 (sodium/hydrogen exchanger), member 5 [Source:MGI Symbol;Acc:MGI:2685542]	38.07	28.17	39.25	24.96	32.61
ENSMUSG00000027822	Slc33a1	solute carrier family 33 (acetyl-CoA transporter), member 1 [Source:MGI Symbol;Acc:MGI:1332247]	43.25	40.49	20.16	25.89	32.45
ENSMUSG00000020843	Timm22	translocase of inner mitochondrial membrane 22 [Source:MGI Symbol;Acc:MGI:1929742]	37.38	37.74	36.91	16.93	32.24
ENSMUSG00000023861	Mpc1	mitochondrial pyruvate carrier 1 [Source:MGI Symbol;Acc:MGI:1915240]	27.56	42.33	24.91	34.06	32.21
ENSMUSG00000034203	Chchd4	coiled-coil-helix-coiled-coil-helix domain containing 4 [Source:MGI Symbol;Acc:MGI:1919420]	37.93	41.28	24.58	24.76	32.14
ENSMUSG00000026568	Mpc2	mitochondrial pyruvate carrier 2 [Source:MGI Symbol;Acc:MGI:1917706]	25.11	37.09	36.66	28.88	31.93
ENSMUSG00000027894	Slc6a17	solute carrier family 6 (neurotransmitter transporter), member 17 [Source:MGI Symbol;Acc:MGI:2442535]	30.97	32.5	35.08	28.81	31.84
ENSMUSG00000037656	Slc20a2	solute carrier family 20, member 2 [Source:MGI Symbol;Acc:MGI:97851]	36.98	43.64	25.25	21.18	31.76
ENSMUSG00000058135	Gstm1	glutathione S-transferase, mu 1 [Source:MGI Symbol;Acc:MGI:95860]	21.56	34.6	22	46	31.04
ENSMUSG00000026342	Slc35f5	solute carrier family 35, member F5 [Source:MGI Symbol;Acc:MGI:1921400]	35.2	36.43	35.16	16.8	30.9
ENSMUSG00000058441	Panx2	pannexin 2 [Source:MGI Symbol;Acc:MGI:1890615]	30.56	27.39	27.33	37.84	30.78
ENSMUSG00000023088	Abcc1	ATP-binding cassette, sub-family C (CFTR/MRP), member 1 [Source:MGI Symbol;Acc:MGI:102676]	16.37	43.51	40.5	20.65	30.26
ENSMUSG00000071253	Slc25a16	solute carrier family 25 (mitochondrial carrier, Graves disease autoantigen), member 16 [Source:MGI Symbol;Acc:MGI:1920382]	53.21	18.74	35.5	13.41	30.21
ENSMUSG00000042246	Tmc7	transmembrane channel-like gene family 7 [Source:MGI Symbol;Acc:MGI:2443317]	33.56	20.31	27.66	38.97	30.13
ENSMUSG00000040447	Spns2	spinster homolog 2 [Source:MGI Symbol;Acc:MGI:2384936]	27.29	31.84	37.41	21.58	29.53
ENSMUSG00000028854	Slc9a1	solute carrier family 9 (sodium/hydrogen exchanger), member 1 [Source:MGI Symbol;Acc:MGI:102462]	32.61	29.75	33.08	19.58	28.76
ENSMUSG00000021432	Slc35b3	solute carrier family 35, member B3 [Source:MGI Symbol;Acc:MGI:1913978]	35.47	20.31	21.25	37.44	28.62
ENSMUSG00000031232	Magt1	magnesium transporter 1 [Source:MGI Symbol;Acc:MGI:1914325]	23.2	17.3	48.08	23.63	28.05
ENSMUSG00000030688	Stard10	START domain containing 10 [Source:MGI Symbol;Acc:MGI:1860093]	40.25	9.04	21.91	40.76	27.99
ENSMUSG00000062169	Cnih4	cornichon family AMPA receptor auxiliary protein 4 [Source:MGI Symbol;Acc:MGI:1925828]	15.96	40.76	34.25	19.92	27.72
ENSMUSG00000002105	Slc39a13	solute carrier family 39 (metal ion transporter), member 13 [Source:MGI Symbol;Acc:MGI:1915677]	23.33	16.12	33.66	36.38	27.37
ENSMUSG00000039016	Timm8b	translocase of inner mitochondrial membrane 8B [Source:MGI Symbol;Acc:MGI:1353424]	18.69	18.08	38.83	33.26	27.22
ENSMUSG00000054099	Slc25a40	solute carrier family 25, member 40 [Source:MGI Symbol;Acc:MGI:2442486]	19.65	36.82	32.91	18.99	27.09
ENSMUSG00000013495	Tmem175	transmembrane protein 175 [Source:MGI Symbol;Acc:MGI:1919642]	17.33	34.33	34.75	21.31	26.93
ENSMUSG00000061702	Tmem91	transmembrane protein 91 [Source:MGI Symbol;Acc:MGI:2443589]	16.24	39.84	30.5	17.79	26.09
ENSMUSG00000020744	Slc25a19	solute carrier family 25 (mitochondrial thiamine pyrophosphate carrier), member 19 [Source:MGI Symbol;Acc:MGI:1914533]	35.88	16.64	32.83	18.26	25.9
ENSMUSG00000022299	Slc25a32	solute carrier family 25, member 32 [Source:MGI Symbol;Acc:MGI:1917156]	40.66	12.19	36.16	14.27	25.82
ENSMUSG00000066150	Slc31a1	solute carrier family 31, member 1 [Source:MGI Symbol;Acc:MGI:1333843]	16.1	18.61	21.08	45.94	25.43
ENSMUSG00000028962	Slc4a2	solute carrier family 4 (anion exchanger), member 2 [Source:MGI Symbol;Acc:MGI:109351]	34.11	13.1	21.5	32.66	25.34
ENSMUSG00000025068	Gsto1	glutathione S-transferase omega 1 [Source:MGI Symbol;Acc:MGI:1342273]	29.06	32.24	24.66	15.2	25.29
ENSMUSG00000015243	Abca1	ATP-binding cassette, sub-family A (ABC1), member 1 [Source:MGI Symbol;Acc:MGI:99607]	33.43	25.95	24.75	16.6	25.18
ENSMUSG00000040136	Abcc8	ATP-binding cassette, sub-family C (CFTR/MRP), member 8 [Source:MGI Symbol;Acc:MGI:1352629]	23.33	28.04	23.16	25.82	25.09
ENSMUSG00000026198	Abcb6	ATP-binding cassette, sub-family B (MDR/TAP), member 6 [Source:MGI Symbol;Acc:MGI:1921354]	21.56	17.69	19.08	42.02	25.09
ENSMUSG00000057060	Slc35f3	solute carrier family 35, member F3 [Source:MGI Symbol;Acc:MGI:2444426]	35.75	16.51	16.16	29.01	24.36
ENSMUSG00000037994	Slc9b2	solute carrier family 9, subfamily B (NHA2, cation proton antiporter 2), member 2 [Source:MGI Symbol;Acc:MGI:2140077]	32.47	30.66	16.66	17.26	24.27
ENSMUSG00000060181	Slc35e3	solute carrier family 35, member E3 [Source:MGI Symbol;Acc:MGI:2448489]	16.1	25.95	26.5	27.95	24.12
ENSMUSG00000031105	Slc25a14	solute carrier family 25 (mitochondrial carrier, brain), member 14 [Source:MGI Symbol;Acc:MGI:1330823]	38.2	6.68	21.5	29.81	24.05
ENSMUSG00000050953	Gja1	gap junction protein, alpha 1 [Source:MGI Symbol;Acc:MGI:95713]	28.93	19.53	29.83	14.6	23.22
ENSMUSG00000049624	Slc17a5	solute carrier family 17 (anion/sugar transporter), member 5 [Source:MGI Symbol;Acc:MGI:1924105]	6.41	32.5	31.91	22.04	23.22
ENSMUSG00000028998	Tomm7	translocase of outer mitochondrial membrane 7 [Source:MGI Symbol;Acc:MGI:1913419]	7.91	16.64	38.83	28.74	23.03
ENSMUSG00000037344	Slc12a9	solute carrier family 12 (potassium/chloride transporters), member 9 [Source:MGI Symbol;Acc:MGI:1933532]	18.97	21.49	19.08	31.93	22.87
ENSMUSG00000069670	Nkain2	Na+/K+ transporting ATPase interacting 2 [Source:MGI Symbol;Acc:MGI:1923447]	21.83	21.75	21.25	26.62	22.86
ENSMUSG00000089847	Timm10b	translocase of inner mitochondrial membrane 10B [Source:MGI Symbol;Acc:MGI:1315196]	21.15	9.96	17.66	42.49	22.81
ENSMUSG00000045777	Ifitm10	interferon induced transmembrane protein 10 [Source:MGI Symbol;Acc:MGI:2444776]	32.61	24.51	22.33	11.29	22.68
ENSMUSG00000028293	Slc35a1	solute carrier family 35 (CMP-sialic acid transporter), member 1 [Source:MGI Symbol;Acc:MGI:1345622]	21.42	25.29	22.58	20.84	22.53
ENSMUSG00000036078	Sigmar1	sigma non-opioid intracellular receptor 1 [Source:MGI Symbol;Acc:MGI:1195268]	13.92	35.38	17	23.17	22.37
ENSMUSG00000028645	Slc2a1	solute carrier family 2 (facilitated glucose transporter), member 1 [Source:MGI Symbol;Acc:MGI:95755]	23.06	18.22	23	24.03	22.08
ENSMUSG00000002949	Timm44	translocase of inner mitochondrial membrane 44 [Source:MGI Symbol;Acc:MGI:1343262]	24.56	16.51	14.58	32.06	21.93
ENSMUSG00000060803	Gstp1	glutathione S-transferase, pi 1 [Source:MGI Symbol;Acc:MGI:95865]	32.2	13.76	24	17.59	21.89
ENSMUSG00000013275	Slc41a1	solute carrier family 41, member 1 [Source:MGI Symbol;Acc:MGI:2444823]	54.3	9.44	17.58	5.44	21.69
ENSMUSG00000022094	Slc39a14	solute carrier family 39 (zinc transporter), member 14 [Source:MGI Symbol;Acc:MGI:2384851]	25.11	19.39	21.08	20.98	21.64
ENSMUSG00000046822	Slc39a3	solute carrier family 39 (zinc transporter), member 3 [Source:MGI Symbol;Acc:MGI:2147269]	15.15	23.98	24.41	22.97	21.63
ENSMUSG00000019558	Slc6a8	solute carrier family 6 (neurotransmitter transporter, creatine), member 8 [Source:MGI Symbol;Acc:MGI:2147834]	2.87	30.01	27.66	25.16	21.42
ENSMUSG00000038879	Nipal2	NIPA-like domain containing 2 [Source:MGI Symbol;Acc:MGI:1924488]	13.64	21.23	35.5	14.87	21.31
ENSMUSG00000018900	Slc22a5	solute carrier family 22 (organic cation transporter), member 5 [Source:MGI Symbol;Acc:MGI:1329012]	34.38	19.66	13.83	17.19	21.27
ENSMUSG00000032842	Abcc10	ATP-binding cassette, sub-family C (CFTR/MRP), member 10 [Source:MGI Symbol;Acc:MGI:2386976]	26.88	12.97	28.58	16.4	21.21
ENSMUSG00000033685	Ucp2	uncoupling protein 2 (mitochondrial, proton carrier) [Source:MGI Symbol;Acc:MGI:109354]	18.56	25.95	21.16	17.99	20.91
ENSMUSG00000021565	Slc6a19	solute carrier family 6 (neurotransmitter transporter), member 19 [Source:MGI Symbol;Acc:MGI:1921588]	33.02	14.02	12.5	24.03	20.89
ENSMUSG00000032519	Slc25a38	solute carrier family 25, member 38 [Source:MGI Symbol;Acc:MGI:2384782]	29.47	15.59	29.58	6.51	20.29
ENSMUSG00000003438	Timm50	translocase of inner mitochondrial membrane 50 [Source:MGI Symbol;Acc:MGI:1913775]	10.37	28.44	21.08	20.05	19.98
ENSMUSG00000036534	Slc38a7	solute carrier family 38, member 7 [Source:MGI Symbol;Acc:MGI:2679005]	20.19	27.78	26.66	5.18	19.95
ENSMUSG00000021240	Abcd4	ATP-binding cassette, sub-family D (ALD), member 4 [Source:MGI Symbol;Acc:MGI:1349217]	19.78	15.33	25.41	18.99	19.88
ENSMUSG00000006641	Slc5a6	solute carrier family 5 (sodium-dependent vitamin transporter), member 6 [Source:MGI Symbol;Acc:MGI:2660847]	33.97	18.22	16.25	11.02	19.86
ENSMUSG00000029234	Tmem165	transmembrane protein 165 [Source:MGI Symbol;Acc:MGI:894407]	10.64	18.61	40.66	9.09	19.75
ENSMUSG00000004035	Gstm7	glutathione S-transferase, mu 7 [Source:MGI Symbol;Acc:MGI:1915562]	28.93	15.59	12.75	21.24	19.63
ENSMUSG00000040414	Slc25a28	solute carrier family 25, member 28 [Source:MGI Symbol;Acc:MGI:2180509]	23.06	18.22	18.41	18.19	19.47
ENSMUSG00000056966	Gjc3	gap junction protein, gamma 3 [Source:MGI Symbol;Acc:MGI:2153041]	24.15	22.15	9.17	22.31	19.44
ENSMUSG00000063698	Sfxn4	sideroflexin 4 [Source:MGI Symbol;Acc:MGI:2137680]	14.46	8.39	29	24.63	19.12
ENSMUSG00000034006	Slc66a2	solute carrier family 66 member 2 [Source:MGI Symbol;Acc:MGI:1914193]	19.1	24.11	18.66	13.34	18.81
ENSMUSG00000068762	Gstm6	glutathione S-transferase, mu 6 [Source:MGI Symbol;Acc:MGI:1309467]	1.23	18.74	29.58	25.62	18.79
ENSMUSG00000026614	Slc30a10	solute carrier family 30, member 10 [Source:MGI Symbol;Acc:MGI:2685058]	7.78	23.33	29.33	14.34	18.69
ENSMUSG00000033475	Tomm6	translocase of outer mitochondrial membrane 6 [Source:MGI Symbol;Acc:MGI:1913369]	23.74	15.99	11.67	21.91	18.33
ENSMUSG00000027884	Clcc1	chloride channel CLIC-like 1 [Source:MGI Symbol;Acc:MGI:2385186]	15.42	18.61	5.67	33.13	18.2
ENSMUSG00000041654	Slc39a11	solute carrier family 39 (metal ion transporter), member 11 [Source:MGI Symbol;Acc:MGI:1917056]	12.14	19	13.42	28.01	18.14
ENSMUSG00000039908	Slc26a11	solute carrier family 26, member 11 [Source:MGI Symbol;Acc:MGI:2444589]	37.52	10.09	10.92	12.15	17.67
ENSMUSG00000029416	Slc15a4	solute carrier family 15, member 4 [Source:MGI Symbol;Acc:MGI:2140796]	12.55	19.39	17.33	20.84	17.53
ENSMUSG00000026791	Slc2a8	solute carrier family 2, (facilitated glucose transporter), member 8 [Source:MGI Symbol;Acc:MGI:1860103]	8.73	11.14	22.83	27.42	17.53
ENSMUSG00000020219	Timm13	translocase of inner mitochondrial membrane 13 [Source:MGI Symbol;Acc:MGI:1353432]	1.77	27.39	19.66	21.11	17.48
ENSMUSG00000042195	Slc35f2	solute carrier family 35, member F2 [Source:MGI Symbol;Acc:MGI:1919272]	29.06	14.55	14.08	11.15	17.21
ENSMUSG00000045573	Penk	preproenkephalin [Source:MGI Symbol;Acc:MGI:104629]	37.25	17.69	12	1.86	17.2
ENSMUSG00000022560	Slc52a2	solute carrier protein 52, member 2 [Source:MGI Symbol;Acc:MGI:1289288]	26.2	4.06	31.41	7.04	17.18
ENSMUSG00000027953	Slc50a1	solute carrier family 50 (sugar transporter), member 1 [Source:MGI Symbol;Acc:MGI:107417]	27.29	15.2	16.66	8.1	16.81
ENSMUSG00000045665	Mfsd5	major facilitator superfamily domain containing 5 [Source:MGI Symbol;Acc:MGI:2145901]	33.7	10.22	14	8.5	16.6
ENSMUSG00000028982	Slc25a33	solute carrier family 25, member 33 [Source:MGI Symbol;Acc:MGI:1917806]	14.33	24.11	16.5	11.42	16.59
ENSMUSG00000040938	Slc16a11	solute carrier family 16 (monocarboxylic acid transporters), member 11 [Source:MGI Symbol;Acc:MGI:2663709]	26.88	17.17	7	15.14	16.55
ENSMUSG00000030500	Slc17a6	solute carrier family 17 (sodium-dependent inorganic phosphate cotransporter), member 6 [Source:MGI Symbol;Acc:MGI:2156052]	6.28	8.52	13.83	37.24	16.47
ENSMUSG00000048807	Slc35e4	solute carrier family 35, member E4 [Source:MGI Symbol;Acc:MGI:2144150]	9.82	10.35	34.33	11.35	16.46
ENSMUSG00000005357	Slc1a6	solute carrier family 1 (high affinity aspartate/glutamate transporter), member 6 [Source:MGI Symbol;Acc:MGI:1096331]	17.33	16.9	16.83	13.87	16.23
ENSMUSG00000049555	Tmie	transmembrane inner ear [Source:MGI Symbol;Acc:MGI:2159400]	16.24	15.07	7.75	23.97	15.76
ENSMUSG00000052395	Rft1	RFT1 homolog [Source:MGI Symbol;Acc:MGI:3607791]	4.23	21.88	23.08	13.34	15.63
ENSMUSG00000078532	Nkain1	Na+/K+ transporting ATPase interacting 1 [Source:MGI Symbol;Acc:MGI:1914399]	24.29	11.79	12.58	13.68	15.58
ENSMUSG00000015342	Xk	X-linked Kx blood group [Source:MGI Symbol;Acc:MGI:103569]	17.19	8.39	11.67	24.63	15.47
ENSMUSG00000031158	Timm17b	translocase of inner mitochondrial membrane 17b [Source:MGI Symbol;Acc:MGI:1343176]	10.1	14.94	25	11.68	15.43
ENSMUSG00000044712	Slc38a6	solute carrier family 38, member 6 [Source:MGI Symbol;Acc:MGI:3648156]	3.68	24.64	14	19.25	15.39
ENSMUSG00000037089	Slc35b2	solute carrier family 35, member B2 [Source:MGI Symbol;Acc:MGI:1921086]	12.14	17.82	23.08	6.57	14.9
ENSMUSG00000040918	Slc19a2	solute carrier family 19 (thiamine transporter), member 2 [Source:MGI Symbol;Acc:MGI:1928761]	21.28	14.94	13.5	9.49	14.8
ENSMUSG00000026627	Pacc1	proton activated chloride channel 1 [Source:MGI Symbol;Acc:MGI:1914200]	11.73	19.79	6.42	20.91	14.71
ENSMUSG00000031156	Slc35a2	solute carrier family 35 (UDP-galactose transporter), member A2 [Source:MGI Symbol;Acc:MGI:1345297]	12.01	22.15	10.42	14.27	14.71
ENSMUSG00000017756	Slc12a7	solute carrier family 12, member 7 [Source:MGI Symbol;Acc:MGI:1342283]	10.64	15.59	16.5	16.07	14.7
ENSMUSG00000019935	Slc17a8	solute carrier family 17 (sodium-dependent inorganic phosphate cotransporter), member 8 [Source:MGI Symbol;Acc:MGI:3039629]	37.79	14.81	2.5	3.52	14.66
ENSMUSG00000068615	Gjd2	gap junction protein, delta 2 [Source:MGI Symbol;Acc:MGI:1334209]	14.19	15.33	14.08	14.94	14.64
ENSMUSG00000025094	Slc18a2	solute carrier family 18 (vesicular monoamine), member 2 [Source:MGI Symbol;Acc:MGI:106677]	15.55	14.15	18.41	9.96	14.52
ENSMUSG00000055761	Nkain3	Na+/K+ transporting ATPase interacting 3 [Source:MGI Symbol;Acc:MGI:2444830]	20.47	8.26	16.16	13.08	14.49
ENSMUSG00000031378	Abcd1	ATP-binding cassette, sub-family D (ALD), member 1 [Source:MGI Symbol;Acc:MGI:1349215]	18.15	10.09	11.5	17.99	14.43
ENSMUSG00000024036	Slc37a1	solute carrier family 37 (glycerol-3-phosphate transporter), member 1 [Source:MGI Symbol;Acc:MGI:2446181]	7.09	14.81	18.08	17.33	14.33
ENSMUSG00000032114	Slc37a4	solute carrier family 37 (glucose-6-phosphate transporter), member 4 [Source:MGI Symbol;Acc:MGI:1316650]	10.92	18.08	13.17	14.67	14.21
ENSMUSG00000015476	Prrt1	proline-rich transmembrane protein 1 [Source:MGI Symbol;Acc:MGI:1932118]	22.65	6.03	19.25	7.97	13.97
ENSMUSG00000025161	Slc16a3	solute carrier family 16 (monocarboxylic acid transporters), member 3 [Source:MGI Symbol;Acc:MGI:1933438]	25.79	14.42	3.08	12.48	13.94
ENSMUSG00000029802	Abcg2	ATP binding cassette subfamily G member 2 (Junior blood group) [Source:MGI Symbol;Acc:MGI:1347061]	31.38	8.26	9.58	6.24	13.86
ENSMUSG00000031482	Slc25a15	solute carrier family 25 (mitochondrial carrier ornithine transporter), member 15 [Source:MGI Symbol;Acc:MGI:1342274]	21.28	7.99	13.08	12.08	13.61
ENSMUSG00000037190	Cyb561d2	cytochrome b-561 domain containing 2 [Source:MGI Symbol;Acc:MGI:1929280]	23.74	8.26	8.5	13.87	13.59
ENSMUSG00000024339	Tap2	transporter 2, ATP-binding cassette, sub-family B (MDR/TAP) [Source:MGI Symbol;Acc:MGI:98484]	14.19	13.89	10.83	14.8	13.43
ENSMUSG00000025792	Slc25a10	solute carrier family 25 (mitochondrial carrier, dicarboxylate transporter), member 10 [Source:MGI Symbol;Acc:MGI:1353497]	15.15	4.32	24.58	9.16	13.3
ENSMUSG00000027076	Timm10	translocase of inner mitochondrial membrane 10 [Source:MGI Symbol;Acc:MGI:1353429]	8.32	10.48	16.25	18.12	13.29
ENSMUSG00000027737	Slc7a11	solute carrier family 7 (cationic amino acid transporter, y+ system), member 11 [Source:MGI Symbol;Acc:MGI:1347355]	20.6	9.3	14.41	8.7	13.25
ENSMUSG00000045312	Lhfpl2	lipoma HMGIC fusion partner-like 2 [Source:MGI Symbol;Acc:MGI:2145236]	13.51	9.3	14.83	15.14	13.19
ENSMUSG00000004902	Slc25a18	solute carrier family 25 (mitochondrial carrier), member 18 [Source:MGI Symbol;Acc:MGI:1919053]	25.38	12.58	10.92	3.45	13.08
ENSMUSG00000022003	Slc25a30	solute carrier family 25, member 30 [Source:MGI Symbol;Acc:MGI:1914804]	10.51	9.17	4.75	27.75	13.04
ENSMUSG00000028125	Abca4	ATP-binding cassette, sub-family A (ABC1), member 4 [Source:MGI Symbol;Acc:MGI:109424]	8.19	22.02	7.83	13.01	12.76
ENSMUSG00000034248	Slc25a37	solute carrier family 25, member 37 [Source:MGI Symbol;Acc:MGI:1914962]	10.51	7.86	14.33	18.06	12.69
ENSMUSG00000028744	Slc66a1	solute carrier family 66 member 1 [Source:MGI Symbol;Acc:MGI:2384837]	16.78	4.46	22	7.37	12.65
ENSMUSG00000033272	Slc35a4	solute carrier family 35, member A4 [Source:MGI Symbol;Acc:MGI:1915093]	12.69	4.72	21.33	10.22	12.24
ENSMUSG00000042797	Aqp11	aquaporin 11 [Source:MGI Symbol;Acc:MGI:1913583]	2.46	6.03	12.25	27.42	12.04
ENSMUSG00000032602	Slc25a20	solute carrier family 25 (mitochondrial carnitine/acylcarnitine translocase), member 20 [Source:MGI Symbol;Acc:MGI:1928738]	8.19	4.59	18.33	14.94	11.51
ENSMUSG00000025036	Sfxn2	sideroflexin 2 [Source:MGI Symbol;Acc:MGI:2137678]	11.46	14.55	8.75	8.23	10.75
ENSMUSG00000030089	Slc41a3	solute carrier family 41, member 3 [Source:MGI Symbol;Acc:MGI:1918949]	4.5	16.64	12	9.83	10.74
ENSMUSG00000002346	Slc25a42	solute carrier family 25, member 42 [Source:MGI Symbol;Acc:MGI:1920345]	6.96	11.79	11.33	12.81	10.72
ENSMUSG00000004655	Aqp1	aquaporin 1 [Source:MGI Symbol;Acc:MGI:103201]	18.42	4.98	7.17	11.68	10.56
ENSMUSG00000031129	Slc9a9	solute carrier family 9 (sodium/hydrogen exchanger), member 9 [Source:MGI Symbol;Acc:MGI:2679732]	18.97	1.31	16.41	5.38	10.52
ENSMUSG00000001436	Slc19a1	solute carrier family 19 (folate transporter), member 1 [Source:MGI Symbol;Acc:MGI:103182]	9.82	9.57	9.58	11.82	10.2
ENSMUSG00000031684	Slc10a7	solute carrier family 10 (sodium/bile acid cotransporter family), member 7 [Source:MGI Symbol;Acc:MGI:1924025]	12.83	6.95	6	14.41	10.04
ENSMUSG00000096687	Mfsd4b4	major facilitator superfamily domain containing 4B4 [Source:MGI Symbol;Acc:MGI:3035041]	8.46	4.46	14.75	12.02	9.92
ENSMUSG00000063652	Slc22a21	solute carrier family 22 (organic cation transporter), member 21 [Source:MGI Symbol;Acc:MGI:1929481]	14.87	7.99	2.75	14.01	9.91
ENSMUSG00000022899	Slc15a2	solute carrier family 15 (H+/peptide transporter), member 2 [Source:MGI Symbol;Acc:MGI:1890457]	11.87	7.34	2.5	16.26	9.49
ENSMUSG00000058488	Kl	klotho [Source:MGI Symbol;Acc:MGI:1101771]	9.96	8.26	11.67	7.1	9.25
ENSMUSG00000045100	Slc25a26	solute carrier family 25 (mitochondrial carrier, phosphate carrier), member 26 [Source:MGI Symbol;Acc:MGI:1914832]	4.78	2.1	10	19.85	9.18
ENSMUSG00000026519	Tmem63a	transmembrane protein 63a [Source:MGI Symbol;Acc:MGI:2384789]	1.64	12.97	15	6.64	9.06
ENSMUSG00000003873	Bax	BCL2-associated X protein [Source:MGI Symbol;Acc:MGI:99702]	2.59	3.28	15.91	14.41	9.05
ENSMUSG00000055782	Abcd2	ATP-binding cassette, sub-family D (ALD), member 2 [Source:MGI Symbol;Acc:MGI:1349467]	9.55	3.54	9.75	11.82	8.66
ENSMUSG00000052310	Slc39a1	solute carrier family 39 (zinc transporter), member 1 [Source:MGI Symbol;Acc:MGI:1353474]	10.23	9.83	6.42	7.77	8.56
ENSMUSG00000030495	Slc7a10	solute carrier family 7 (cationic amino acid transporter, y+ system), member 10 [Source:MGI Symbol;Acc:MGI:1858261]	7.23	8.91	9.75	6.44	8.08
ENSMUSG00000066152	Slc31a2	solute carrier family 31, member 2 [Source:MGI Symbol;Acc:MGI:1333844]	6.41	3.54	11.08	10.29	7.83
ENSMUSG00000036949	Slc39a12	solute carrier family 39 (zinc transporter), member 12 [Source:MGI Symbol;Acc:MGI:2139274]	2.32	14.02	5.58	9.16	7.77
ENSMUSG00000044749	Abca6	ATP-binding cassette, sub-family A (ABC1), member 6 [Source:MGI Symbol;Acc:MGI:1923434]	1.09	9.04	10.33	10.42	7.72
ENSMUSG00000040322	Slc25a24	solute carrier family 25 (mitochondrial carrier, phosphate carrier), member 24 [Source:MGI Symbol;Acc:MGI:1917160]	5.32	1.97	18	4.65	7.48
ENSMUSG00000049922	Slc35c1	solute carrier family 35, member C1 [Source:MGI Symbol;Acc:MGI:2443301]	4.64	4.32	10.33	9.43	7.18
ENSMUSG00000032348	Gsta4	glutathione S-transferase, alpha 4 [Source:MGI Symbol;Acc:MGI:1309515]	7.78	7.47	3.5	7.97	6.68
ENSMUSG00000032754	Slc8b1	solute carrier family 8 (sodium/lithium/calcium exchanger), member B1 [Source:MGI Symbol;Acc:MGI:2180781]	4.64	4.59	3.5	13.54	6.57
ENSMUSG00000030235	Slco1c1	solute carrier organic anion transporter family, member 1c1 [Source:MGI Symbol;Acc:MGI:1889679]	15.42	1.44	3.67	5.18	6.43
ENSMUSG00000024891	Slc29a2	solute carrier family 29 (nucleoside transporters), member 2 [Source:MGI Symbol;Acc:MGI:1345278]	9.41	2.23	8.42	5.05	6.28
ENSMUSG00000038963	Slco4a1	solute carrier organic anion transporter family, member 4a1 [Source:MGI Symbol;Acc:MGI:1351866]	7.78	6.29	7.42	3.12	6.15
ENSMUSG00000023259	Slc26a6	solute carrier family 26, member 6 [Source:MGI Symbol;Acc:MGI:2159728]	6.14	6.81	2.58	8.76	6.08
ENSMUSG00000021265	Slc25a29	solute carrier family 25 (mitochondrial carrier, palmitoylcarnitine transporter), member 29 [Source:MGI Symbol;Acc:MGI:2444911]	10.37	6.95	3.67	2.06	5.76
ENSMUSG00000030545	Pex11a	peroxisomal biogenesis factor 11 alpha [Source:MGI Symbol;Acc:MGI:1338788]	12.01	1.97	4.33	4.05	5.59
ENSMUSG00000013701	Timm23	translocase of inner mitochondrial membrane 23 [Source:MGI Symbol;Acc:MGI:1858317]	7.5	3.28	4.58	6.97	5.58
ENSMUSG00000043448	Gjc2	gap junction protein, gamma 2 [Source:MGI Symbol;Acc:MGI:2153060]	6.96	5.77	6.33	2.12	5.3
ENSMUSG00000041920	Slc16a6	solute carrier family 16 (monocarboxylic acid transporters), member 6 [Source:MGI Symbol;Acc:MGI:2144585]	10.23	3.67	1.5	2.06	4.37
ENSMUSG00000020829	Slc46a1	solute carrier family 46, member 1 [Source:MGI Symbol;Acc:MGI:1098733]	4.78	1.83	3.17	7.63	4.35
ENSMUSG00000028655	Mfsd2a	major facilitator superfamily domain containing 2A [Source:MGI Symbol;Acc:MGI:1923824]	2.32	2.75	5.25	2.52	3.21
ENSMUSG00000074736	Syndig1	synapse differentiation inducing 1 [Source:MGI Symbol;Acc:MGI:3702158]	2.59	1.83	4.67	1.26	2.59
ENSMUSG00000038522	Mfsd4b1	major facilitator superfamily domain containing 4B1 [Source:MGI Symbol;Acc:MGI:2143575]	3.55	2.49	1.17	1.06	2.07
ENSMUSG00000041301	Cftr	cystic fibrosis transmembrane conductance regulator [Source:MGI Symbol;Acc:MGI:88388]	9.28	0	16.91	20.31	11.63
ENSMUSG00000028521	Slc35d1	solute carrier family 35 (UDP-glucuronic acid/UDP-N-acetylgalactosamine dual transporter), member D1 [Source:MGI Symbol;Acc:MGI:2140361]	0	19.13	15.33	11.29	11.44
ENSMUSG00000034320	Slc26a2	solute carrier family 26 (sulfate transporter), member 2 [Source:MGI Symbol;Acc:MGI:892977]	0	22.67	5.5	11.48	9.91
ENSMUSG00000053025	Sv2b	synaptic vesicle glycoprotein 2 b [Source:MGI Symbol;Acc:MGI:1927338]	21.42	3.54	14.16	0	9.78
ENSMUSG00000025759	Mfsd8	major facilitator superfamily domain containing 8 [Source:MGI Symbol;Acc:MGI:1919425]	0	8.26	2.42	27.28	9.49
ENSMUSG00000034445	Cyb561a3	cytochrome b561 family, member A3 [Source:MGI Symbol;Acc:MGI:2686925]	0	17.04	12.58	6.31	8.98
ENSMUSG00000027890	Gstm4	glutathione S-transferase, mu 4 [Source:MGI Symbol;Acc:MGI:95862]	0	9.04	21.16	4.38	8.65
ENSMUSG00000035505	Cox18	cytochrome c oxidase assembly protein 18 [Source:MGI Symbol;Acc:MGI:2448532]	0	10.48	11.17	12.21	8.47
ENSMUSG00000020411	Nipal4	NIPA-like domain containing 4 [Source:MGI Symbol;Acc:MGI:2444671]	12.96	14.94	0.08	4.65	8.16
ENSMUSG00000027359	Slc27a2	solute carrier family 27 (fatty acid transporter), member 2 [Source:MGI Symbol;Acc:MGI:1347099]	10.37	16.77	5.17	0	8.08
ENSMUSG00000019734	Tmc4	transmembrane channel-like gene family 4 [Source:MGI Symbol;Acc:MGI:2669035]	13.92	11.01	4.92	0	7.46
ENSMUSG00000032849	Abcc4	ATP-binding cassette, sub-family C (CFTR/MRP), member 4 [Source:MGI Symbol;Acc:MGI:2443111]	0	6.55	10.83	11.82	7.3
ENSMUSG00000031596	Slc7a2	solute carrier family 7 (cationic amino acid transporter, y+ system), member 2 [Source:MGI Symbol;Acc:MGI:99828]	6.96	7.08	0	13.68	6.93
ENSMUSG00000027932	Slc27a3	solute carrier family 27 (fatty acid transporter), member 3 [Source:MGI Symbol;Acc:MGI:1347358]	0	13.76	7.42	5.38	6.64
ENSMUSG00000027574	Nkain4	Na+/K+ transporting ATPase interacting 4 [Source:MGI Symbol;Acc:MGI:1915372]	4.64	11.14	9.08	0	6.22
ENSMUSG00000037321	Tap1	transporter 1, ATP-binding cassette, sub-family B (MDR/TAP) [Source:MGI Symbol;Acc:MGI:98483]	0	14.02	4.33	6.04	6.1
ENSMUSG00000020100	Slc29a3	solute carrier family 29 (nucleoside transporters), member 3 [Source:MGI Symbol;Acc:MGI:1918529]	0	10.75	5.33	6.51	5.65
ENSMUSG00000059336	Slc14a1	solute carrier family 14 (urea transporter), member 1 [Source:MGI Symbol;Acc:MGI:1351654]	10.51	9.57	2.42	0	5.62
ENSMUSG00000020334	Slc22a4	solute carrier family 22 (organic cation transporter), member 4 [Source:MGI Symbol;Acc:MGI:1353479]	7.78	8.39	0.83	5.38	5.59
ENSMUSG00000010064	Slc38a3	solute carrier family 38, member 3 [Source:MGI Symbol;Acc:MGI:1923507]	0	12.97	3	6.37	5.59
ENSMUSG00000059412	Fxyd2	FXYD domain-containing ion transport regulator 2 [Source:MGI Symbol;Acc:MGI:1195260]	12.14	4.32	3.92	0	5.1
ENSMUSG00000040584	Abcb1a	ATP-binding cassette, sub-family B (MDR/TAP), member 1A [Source:MGI Symbol;Acc:MGI:97570]	13.37	1.83	0	3.92	4.78
ENSMUSG00000037418	Best1	bestrophin 1 [Source:MGI Symbol;Acc:MGI:1346332]	0	5.37	9.92	3.72	4.75
ENSMUSG00000030769	Slc5a11	solute carrier family 5 (sodium/glucose cotransporter), member 11 [Source:MGI Symbol;Acc:MGI:1919316]	0	4.59	2.67	11.62	4.72
ENSMUSG00000018740	Slc25a35	solute carrier family 25, member 35 [Source:MGI Symbol;Acc:MGI:1919248]	9.28	2.23	0	6.37	4.47
ENSMUSG00000048332	Lhfp	lipoma HMGIC fusion partner [Source:MGI Symbol;Acc:MGI:1920048]	4.09	0.66	8	5.11	4.46
ENSMUSG00000033318	Gstt2	glutathione S-transferase, theta 2 [Source:MGI Symbol;Acc:MGI:106188]	6.14	7.73	0	2.19	4.02
ENSMUSG00000025934	Gsta3	glutathione S-transferase, alpha 3 [Source:MGI Symbol;Acc:MGI:95856]	8.6	0	4.58	2.19	3.84
ENSMUSG00000017754	Pltp	phospholipid transfer protein [Source:MGI Symbol;Acc:MGI:103151]	2.87	0	7.67	4.58	3.78
ENSMUSG00000040562	Gstm2	glutathione S-transferase, mu 2 [Source:MGI Symbol;Acc:MGI:95861]	7.23	4.06	0	3.19	3.62
ENSMUSG00000024411	Aqp4	aquaporin 4 [Source:MGI Symbol;Acc:MGI:107387]	4.64	6.68	3	0	3.58
ENSMUSG00000029650	Slc46a3	solute carrier family 46, member 3 [Source:MGI Symbol;Acc:MGI:1918956]	0	2.88	2.5	7.97	3.34
ENSMUSG00000017765	Slc12a4	solute carrier family 12, member 4 [Source:MGI Symbol;Acc:MGI:1309465]	7.23	0	3.33	1.79	3.09
ENSMUSG00000078713	Tomm5	translocase of outer mitochondrial membrane 5 [Source:MGI Symbol;Acc:MGI:1915762]	5.18	1.31	5.75	0	3.06
ENSMUSG00000038540	Tmc3	transmembrane channel-like gene family 3 [Source:MGI Symbol;Acc:MGI:2669033]	4.78	0	2	4.65	2.86
ENSMUSG00000036196	Slc26a8	solute carrier family 26, member 8 [Source:MGI Symbol;Acc:MGI:2385046]	3.55	1.7	0	2.52	1.94
ENSMUSG00000057789	Bak1	BCL2-antagonist/killer 1 [Source:MGI Symbol;Acc:MGI:1097161]	0.41	4.32	1.17	1.86	1.94
ENSMUSG00000027202	Slc12a1	solute carrier family 12, member 1 [Source:MGI Symbol;Acc:MGI:103150]	3.68	1.44	1.33	0	1.61
ENSMUSG00000032122	Slc37a2	solute carrier family 37 (glycerol-3-phosphate transporter), member 2 [Source:MGI Symbol;Acc:MGI:1929693]	0	2.23	1.42	1.26	1.23
ENSMUSG00000030237	Slco1a4	solute carrier organic anion transporter family, member 1a4 [Source:MGI Symbol;Acc:MGI:1351896]	17.19	0.79	0	8.5	6.62
ENSMUSG00000024069	Slc30a6	solute carrier family 30 (zinc transporter), member 6 [Source:MGI Symbol;Acc:MGI:2386741]	0	0.39	15.08	7.97	5.86
ENSMUSG00000024645	Timm21	translocase of inner mitochondrial membrane 21 [Source:MGI Symbol;Acc:MGI:1920595]	6.82	0	0.08	15	5.48
ENSMUSG00000042045	Sln	sarcolipin [Source:MGI Symbol;Acc:MGI:1913652]	0	0.13	14.91	6.44	5.37
ENSMUSG00000035435	Abca17	ATP-binding cassette, sub-family A (ABC1), member 17 [Source:MGI Symbol;Acc:MGI:3625331]	0	0	8	10.62	4.66
ENSMUSG00000044367	Slc16a13	solute carrier family 16 (monocarboxylic acid transporters), member 13 [Source:MGI Symbol;Acc:MGI:1916559]	0	12.06	0	5.44	4.37
ENSMUSG00000032548	Slco2a1	solute carrier organic anion transporter family, member 2a1 [Source:MGI Symbol;Acc:MGI:1346021]	0	5.11	11.58	0.07	4.19
ENSMUSG00000094152	Slc6a16	solute carrier family 6, member 16 [Source:MGI Symbol;Acc:MGI:2685930]	0	0	5.33	9.96	3.82
ENSMUSG00000001663	Gstt1	glutathione S-transferase, theta 1 [Source:MGI Symbol;Acc:MGI:107379]	11.19	0.79	0	2.52	3.62
ENSMUSG00000033965	Slc16a2	solute carrier family 16 (monocarboxylic acid transporters), member 2 [Source:MGI Symbol;Acc:MGI:1203732]	3.96	0	7.33	0	2.82
ENSMUSG00000021852	Slc35f4	solute carrier family 35, member F4 [Source:MGI Symbol;Acc:MGI:1922538]	0	0	6.25	4.98	2.81
ENSMUSG00000020805	Slc13a5	solute carrier family 13 (sodium-dependent citrate transporter), member 5 [Source:MGI Symbol;Acc:MGI:3037150]	5.32	0.66	0	4.58	2.64
ENSMUSG00000042476	Abcb4	ATP-binding cassette, sub-family B (MDR/TAP), member 4 [Source:MGI Symbol;Acc:MGI:97569]	0	0	5.08	5.44	2.63
ENSMUSG00000024600	Slc27a6	solute carrier family 27 (fatty acid transporter), member 6 [Source:MGI Symbol;Acc:MGI:3036230]	0	0	1.92	8.5	2.6
ENSMUSG00000072572	Slc39a2	solute carrier family 39 (zinc transporter), member 2 [Source:MGI Symbol;Acc:MGI:2684326]	5.59	0	0.33	4.25	2.54
ENSMUSG00000038496	Slc19a3	solute carrier family 19, member 3 [Source:MGI Symbol;Acc:MGI:1931307]	4.09	0	0	5.44	2.38
ENSMUSG00000028970	Abcb1b	ATP-binding cassette, sub-family B (MDR/TAP), member 1B [Source:MGI Symbol;Acc:MGI:97568]	3.27	0	6.17	0	2.36
ENSMUSG00000008540	Mgst1	microsomal glutathione S-transferase 1 [Source:MGI Symbol;Acc:MGI:1913850]	0	6.16	3.17	0	2.33
ENSMUSG00000019838	Slc16a10	solute carrier family 16 (monocarboxylic acid transporters), member 10 [Source:MGI Symbol;Acc:MGI:1919722]	0	2.49	6.5	0.07	2.26
ENSMUSG00000018459	Slc13a3	solute carrier family 13 (sodium-dependent dicarboxylate transporter), member 3 [Source:MGI Symbol;Acc:MGI:2149635]	0	6.29	0.08	2.66	2.26
ENSMUSG00000050234	Gja4	gap junction protein, alpha 4 [Source:MGI Symbol;Acc:MGI:95715]	0	3.54	3.92	0	1.86
ENSMUSG00000046352	Gjb2	gap junction protein, beta 2 [Source:MGI Symbol;Acc:MGI:95720]	4.91	0	2.5	0	1.85
ENSMUSG00000037636	Slc25a43	solute carrier family 25, member 43 [Source:MGI Symbol;Acc:MGI:2684854]	0	2.49	0	4.45	1.73
ENSMUSG00000050150	Slc9b1	solute carrier family 9, subfamily B (NHA1, cation proton antiporter 1), member 1 [Source:MGI Symbol;Acc:MGI:1921696]	4.23	0	2.58	0	1.7
ENSMUSG00000026514	Cnih3	cornichon family AMPA receptor auxiliary protein 3 [Source:MGI Symbol;Acc:MGI:1920228]	0	1.57	0	5.18	1.69
ENSMUSG00000036570	Fxyd1	FXYD domain-containing ion transport regulator 1 [Source:MGI Symbol;Acc:MGI:1889273]	0	4.19	1.58	0.93	1.68
ENSMUSG00000025993	Slc40a1	solute carrier family 40 (iron-regulated transporter), member 1 [Source:MGI Symbol;Acc:MGI:1315204]	0	0.39	1.83	4.45	1.67
ENSMUSG00000026220	Slc16a14	solute carrier family 16 (monocarboxylic acid transporters), member 14 [Source:MGI Symbol;Acc:MGI:1919031]	0	1.97	3.58	1	1.64
ENSMUSG00000036330	Slc18a1	solute carrier family 18 (vesicular monoamine), member 1 [Source:MGI Symbol;Acc:MGI:106684]	0	1.31	5.17	0	1.62
ENSMUSG00000047797	Gjb1	gap junction protein, beta 1 [Source:MGI Symbol;Acc:MGI:95719]	0	1.7	4.25	0.27	1.55
ENSMUSG00000000958	Slc7a7	solute carrier family 7 (cationic amino acid transporter, y+ system), member 7 [Source:MGI Symbol;Acc:MGI:1337120]	4.91	1.18	0	0	1.52
ENSMUSG00000041797	Abca9	ATP-binding cassette, sub-family A (ABC1), member 9 [Source:MGI Symbol;Acc:MGI:2386796]	0	0	2.67	3.05	1.43
ENSMUSG00000069633	Pex11g	peroxisomal biogenesis factor 11 gamma [Source:MGI Symbol;Acc:MGI:1920905]	0.27	0	2.58	2.26	1.28
ENSMUSG00000020169	Best3	bestrophin 3 [Source:MGI Symbol;Acc:MGI:3580298]	2.73	0.79	1.33	0	1.21
ENSMUSG00000006469	Slc34a3	solute carrier family 34 (sodium phosphate), member 3 [Source:MGI Symbol;Acc:MGI:2159410]	0	3.41	0	1.26	1.17
ENSMUSG00000037762	Slc16a9	solute carrier family 16 (monocarboxylic acid transporters), member 9 [Source:MGI Symbol;Acc:MGI:1914109]	0	1.83	2.75	0	1.15
ENSMUSG00000039865	Slc44a3	solute carrier family 44, member 3 [Source:MGI Symbol;Acc:MGI:2384860]	0	2.62	0	1.86	1.12
ENSMUSG00000025938	Slco5a1	solute carrier organic anion transporter family, member 5A1 [Source:MGI Symbol;Acc:MGI:2443431]	0	0	1.92	2.52	1.11
ENSMUSG00000015112	Slc25a13	solute carrier family 25 (mitochondrial carrier, adenine nucleotide translocator), member 13 [Source:MGI Symbol;Acc:MGI:1354721]	0	1.7	2.67	0	1.09
ENSMUSG00000001672	Marveld3	MARVEL (membrane-associating) domain containing 3 [Source:MGI Symbol;Acc:MGI:1920858]	1.23	2.49	0	0	0.93
ENSMUSG00000028825	Rhd	Rh blood group, D antigen [Source:MGI Symbol;Acc:MGI:1202882]	1.09	1.57	0	0	0.67
ENSMUSG00000000792	Slc5a5	solute carrier family 5 (sodium iodide symporter), member 5 [Source:MGI Symbol;Acc:MGI:2149330]	6.96	0.92	0	0	1.97
ENSMUSG00000093954	Gm16867	predicted gene, 16867 [Source:MGI Symbol;Acc:MGI:4439791]	6	0	0	0	1.5
ENSMUSG00000034520	Gjc1	gap junction protein, gamma 1 [Source:MGI Symbol;Acc:MGI:95718]	5.87	0	0	0	1.47
ENSMUSG00000009378	Slc16a12	solute carrier family 16 (monocarboxylic acid transporters), member 12 [Source:MGI Symbol;Acc:MGI:2147716]	0	0	0	5.51	1.38
ENSMUSG00000074796	Slc4a11	solute carrier family 4, sodium bicarbonate transporter-like, member 11 [Source:MGI Symbol;Acc:MGI:2138987]	5.46	0	0	0	1.36
ENSMUSG00000028327	Stra6l	STRA6-like [Source:MGI Symbol;Acc:MGI:1921402]	4.78	0	0	0	1.19
ENSMUSG00000030834	Abcc6	ATP-binding cassette, sub-family C (CFTR/MRP), member 6 [Source:MGI Symbol;Acc:MGI:1351634]	0	4.72	0	0	1.18
ENSMUSG00000029843	Slc13a4	solute carrier family 13 (sodium/sulfate symporters), member 4 [Source:MGI Symbol;Acc:MGI:2442367]	0	0	4.67	0	1.17
ENSMUSG00000061171	Slc38a11	solute carrier family 38, member 11 [Source:MGI Symbol;Acc:MGI:2443383]	0	0	4.67	0	1.17
ENSMUSG00000024678	Ms4a4d	membrane-spanning 4-domains, subfamily A, member 4D [Source:MGI Symbol;Acc:MGI:1913857]	0	0	4.58	0	1.15
ENSMUSG00000024679	Ms4a6d	membrane-spanning 4-domains, subfamily A, member 6D [Source:MGI Symbol;Acc:MGI:1916024]	0	0	4.25	0	1.06
ENSMUSG00000027015	Cybrd1	cytochrome b reductase 1 [Source:MGI Symbol;Acc:MGI:2654575]	0	4.19	0	0	1.05
ENSMUSG00000027896	Slc16a4	solute carrier family 16 (monocarboxylic acid transporters), member 4 [Source:MGI Symbol;Acc:MGI:2385183]	4.09	0	0	0	1.02
ENSMUSG00000035506	Slc12a8	solute carrier family 12 (potassium/chloride transporters), member 8 [Source:MGI Symbol;Acc:MGI:2443672]	0	0	4.08	0	1.02
ENSMUSG00000027074	Slc43a3	solute carrier family 43, member 3 [Source:MGI Symbol;Acc:MGI:1931054]	0	3.8	0	0	0.95
ENSMUSG00000054763	Defb42	defensin beta 42 [Source:MGI Symbol;Acc:MGI:3033850]	0	3.8	0	0	0.95
ENSMUSG00000032942	Ucp3	uncoupling protein 3 (mitochondrial, proton carrier) [Source:MGI Symbol;Acc:MGI:1099787]	0	3.67	0	0	0.92
ENSMUSG00000007034	Slc44a4	solute carrier family 44, member 4 [Source:MGI Symbol;Acc:MGI:1917379]	0	0	0	3.39	0.85
ENSMUSG00000040740	Slc25a34	solute carrier family 25, member 34 [Source:MGI Symbol;Acc:MGI:2686215]	0.55	0	2.83	0	0.84
ENSMUSG00000067144	Slc22a7	solute carrier family 22 (organic anion transporter), member 7 [Source:MGI Symbol;Acc:MGI:1859559]	0	0	0	3.25	0.81
ENSMUSG00000020733	Slc9a3r1	solute carrier family 9 (sodium/hydrogen exchanger), member 3 regulator 1 [Source:MGI Symbol;Acc:MGI:1349482]	0	0	2.5	0.73	0.81
ENSMUSG00000032806	Slc10a3	solute carrier family 10 (sodium/bile acid cotransporter family), member 3 [Source:MGI Symbol;Acc:MGI:95048]	0.96	0	1	1.26	0.8
ENSMUSG00000037490	Slc2a12	solute carrier family 2 (facilitated glucose transporter), member 12 [Source:MGI Symbol;Acc:MGI:3052471]	0	3.15	0	0	0.79
ENSMUSG00000026062	Slc9a2	solute carrier family 9 (sodium/hydrogen exchanger), member 2 [Source:MGI Symbol;Acc:MGI:105075]	0.14	0	2.92	0	0.76
ENSMUSG00000025572	Tmc6	transmembrane channel-like gene family 6 [Source:MGI Symbol;Acc:MGI:1098686]	0	0	0	2.99	0.75
ENSMUSG00000006574	Slc4a1	solute carrier family 4 (anion exchanger), member 1 [Source:MGI Symbol;Acc:MGI:109393]	0	0	0	2.92	0.73
ENSMUSG00000028420	Tmem38b	transmembrane protein 38B [Source:MGI Symbol;Acc:MGI:1098718]	0	0	0	2.92	0.73
ENSMUSG00000074028	Slc22a13	solute carrier family 22 (organic cation transporter), member 13 [Source:MGI Symbol;Acc:MGI:2143107]	0	0	2.83	0	0.71
ENSMUSG00000023829	Slc22a1	solute carrier family 22 (organic cation transporter), member 1 [Source:MGI Symbol;Acc:MGI:108111]	2.73	0	0	0	0.68
ENSMUSG00000024485	Slc4a9	solute carrier family 4, sodium bicarbonate cotransporter, member 9 [Source:MGI Symbol;Acc:MGI:2443384]	0	0	2.67	0	0.67
ENSMUSG00000028976	Slc2a5	solute carrier family 2 (facilitated glucose transporter), member 5 [Source:MGI Symbol;Acc:MGI:1928369]	0	0	0	2.59	0.65
ENSMUSG00000063796	Slc22a8	solute carrier family 22 (organic anion transporter), member 8 [Source:MGI Symbol;Acc:MGI:1336187]	0	0	2.5	0.07	0.64
ENSMUSG00000087181	Gm13570	predicted gene 13570 [Source:MGI Symbol;Acc:MGI:3649720]	0.55	1.97	0	0	0.63
ENSMUSG00000065968	Ifitm7	interferon induced transmembrane protein 7 [Source:MGI Symbol;Acc:MGI:1921732]	0	0	0	2.46	0.61
ENSMUSG00000024749	Tmc1	transmembrane channel-like gene family 1 [Source:MGI Symbol;Acc:MGI:2151016]	0	0	2.17	0	0.54
ENSMUSG00000101389	Ms4a4a	membrane-spanning 4-domains, subfamily A, member 4A [Source:MGI Symbol;Acc:MGI:3643932]	0	0	2.08	0	0.52
ENSMUSG00000008932	Slc1a7	solute carrier family 1 (glutamate transporter), member 7 [Source:MGI Symbol;Acc:MGI:2444087]	0	0	0	1.99	0.5
ENSMUSG00000030737	Slco2b1	solute carrier organic anion transporter family, member 2b1 [Source:MGI Symbol;Acc:MGI:1351872]	0	0	0	1.93	0.48
ENSMUSG00000040693	Slco4c1	solute carrier organic anion transporter family, member 4C1 [Source:MGI Symbol;Acc:MGI:2442784]	0	1.83	0	0	0.46
ENSMUSG00000026435	Slc45a3	solute carrier family 45, member 3 [Source:MGI Symbol;Acc:MGI:1922082]	0.68	0	0	1.13	0.45
ENSMUSG00000020798	Spns3	spinster homolog 3 [Source:MGI Symbol;Acc:MGI:1924827]	0	0.52	1.25	0	0.44
ENSMUSG00000020447	Npc1l1	NPC1 like intracellular cholesterol transporter 1 [Source:MGI Symbol;Acc:MGI:2685089]	0	0	1.75	0	0.44
ENSMUSG00000024131	Slc3a1	solute carrier family 3, member 1 [Source:MGI Symbol;Acc:MGI:1195264]	0	0	0	1.73	0.43
ENSMUSG00000059108	Ifitm6	interferon induced transmembrane protein 6 [Source:MGI Symbol;Acc:MGI:2686976]	0	1.7	0	0	0.43
ENSMUSG00000024818	Slc25a45	solute carrier family 25, member 45 [Source:MGI Symbol;Acc:MGI:2147731]	0	0	0	1.59	0.4
ENSMUSG00000030650	Tmc5	transmembrane channel-like gene family 5 [Source:MGI Symbol;Acc:MGI:1921674]	0	1.57	0	0	0.39
ENSMUSG00000030549	Rhcg	Rhesus blood group-associated C glycoprotein [Source:MGI Symbol;Acc:MGI:1888517]	0	0	1.17	0.27	0.36
ENSMUSG00000018566	Slc2a4	solute carrier family 2 (facilitated glucose transporter), member 4 [Source:MGI Symbol;Acc:MGI:95758]	0	1.31	0	0	0.33
ENSMUSG00000046959	Slc26a1	solute carrier family 26 (sulfate transporter), member 1 [Source:MGI Symbol;Acc:MGI:2385894]	1.23	0	0	0	0.31
ENSMUSG00000021609	Slc6a3	solute carrier family 6 (neurotransmitter transporter, dopamine), member 3 [Source:MGI Symbol;Acc:MGI:94862]	0	1.18	0	0	0.29
ENSMUSG00000020651	Slc26a4	solute carrier family 26, member 4 [Source:MGI Symbol;Acc:MGI:1346029]	0	1.18	0	0	0.29
ENSMUSG00000060591	Ifitm2	interferon induced transmembrane protein 2 [Source:MGI Symbol;Acc:MGI:1933382]	1.09	0	0	0	0.27

## Sheet: MS330 transcription factors
Transcription factors (KEGG BRITE database) detected with LCM-Seq using RNA from 330 medial septal cholinergic neurons ('MS330' transcriptomes)
Ensembl ID	Gene symbol	Gene description	MS330_9	MS330_10	MS330_11	MS330_12	Mean
ENSMUSG00000002265	Peg3	paternally expressed 3 [Source:MGI Symbol;Acc:MGI:104748]	2336.15	2374.16	2496.54	2754.65	2490.38
ENSMUSG00000014592	Camta1	calmodulin binding transcription activator 1 [Source:MGI Symbol;Acc:MGI:2140230]	452.3	478.45	623.34	569.92	531
ENSMUSG00000022708	Zbtb20	zinc finger and BTB domain containing 20 [Source:MGI Symbol;Acc:MGI:1929213]	459.26	492.47	502.61	582.2	509.13
ENSMUSG00000032368	Zic1	zinc finger protein of the cerebellum 1 [Source:MGI Symbol;Acc:MGI:106683]	459.13	502.96	540.77	524.77	506.91
ENSMUSG00000002028	Kmt2a	lysine (K)-specific methyltransferase 2A [Source:MGI Symbol;Acc:MGI:96995]	352.7	419.48	444.45	404.42	405.26
ENSMUSG00000038615	Nfe2l1	nuclear factor, erythroid derived 2,-like 1 [Source:MGI Symbol;Acc:MGI:99421]	377.12	414.76	405.04	394.59	397.88
ENSMUSG00000058756	Thra	thyroid hormone receptor alpha [Source:MGI Symbol;Acc:MGI:98742]	476.73	389.21	367.62	314.67	387.06
ENSMUSG00000043991	Pura	purine rich element binding protein A [Source:MGI Symbol;Acc:MGI:103079]	277.66	309.79	353.04	434.76	343.81
ENSMUSG00000094483	Purb	purine rich element binding protein B [Source:MGI Symbol;Acc:MGI:1338779]	367.44	297.74	267.3	407.54	335
ENSMUSG00000024298	Zfp871	zinc finger protein 871 [Source:MGI Symbol;Acc:MGI:1921793]	315.18	218.19	266.47	356.62	289.12
ENSMUSG00000061911	Myt1l	myelin transcription factor 1-like [Source:MGI Symbol;Acc:MGI:1100511]	358.98	281.49	253.05	233.61	281.78
ENSMUSG00000031229	Atrx	ATRX, chromatin remodeler [Source:MGI Symbol;Acc:MGI:103067]	290.62	261.18	258.39	285.85	274.01
ENSMUSG00000041852	Tcf20	transcription factor 20 [Source:MGI Symbol;Acc:MGI:108399]	294.3	268.12	250.97	266.14	269.88
ENSMUSG00000022463	Srebf2	sterol regulatory element binding factor 2 [Source:MGI Symbol;Acc:MGI:107585]	258.01	262.35	205.64	227.57	238.39
ENSMUSG00000047036	Zfp445	zinc finger protein 445 [Source:MGI Symbol;Acc:MGI:2143340]	197.43	212.03	235.64	284.66	232.44
ENSMUSG00000075376	Rc3h2	ring finger and CCCH-type zinc finger domains 2 [Source:MGI Symbol;Acc:MGI:2442789]	280.93	179.66	208.23	259.37	232.05
ENSMUSG00000030557	Mef2a	myocyte enhancer factor 2A [Source:MGI Symbol;Acc:MGI:99532]	218.44	231.3	226.31	249.54	231.4
ENSMUSG00000040423	Rc3h1	RING CCCH (C3H) domains 1 [Source:MGI Symbol;Acc:MGI:2685397]	293.21	211.25	200.31	198.36	225.78
ENSMUSG00000096225	Lhx8	LIM homeobox protein 8 [Source:MGI Symbol;Acc:MGI:1096343]	184.88	227.1	228.56	260.23	225.19
ENSMUSG00000027104	Atf2	activating transcription factor 2 [Source:MGI Symbol;Acc:MGI:109349]	212.99	199.71	256.55	213.63	220.72
ENSMUSG00000003847	Nfat5	nuclear factor of activated T cells 5 [Source:MGI Symbol;Acc:MGI:1859333]	195.38	219.5	174.23	274.77	215.97
ENSMUSG00000030016	Zfp638	zinc finger protein 638 [Source:MGI Symbol;Acc:MGI:1203484]	224.17	205.87	192.73	225.58	212.09
ENSMUSG00000018750	Zbtb4	zinc finger and BTB domain containing 4 [Source:MGI Symbol;Acc:MGI:1922830]	260.6	222.12	152.48	166.83	200.51
ENSMUSG00000000078	Klf6	Kruppel-like factor 6 [Source:MGI Symbol;Acc:MGI:1346318]	199.07	186.48	200.23	193.18	194.74
ENSMUSG00000094410	Zbed6	zinc finger, BED type containing 6 [Source:NCBI gene (formerly Entrezgene);Acc:667118]	159.36	184.78	190.81	195.04	182.5
ENSMUSG00000015709	Arnt2	aryl hydrocarbon receptor nuclear translocator 2 [Source:MGI Symbol;Acc:MGI:107188]	218.72	169.84	161.73	155.74	176.51
ENSMUSG00000030057	Cnbp	cellular nucleic acid binding protein [Source:MGI Symbol;Acc:MGI:88431]	169.19	159.22	158.9	192.32	169.91
ENSMUSG00000051149	Adnp	activity-dependent neuroprotective protein [Source:MGI Symbol;Acc:MGI:1338758]	181.6	142.45	151.65	179.44	163.78
ENSMUSG00000029238	Clock	circadian locomotor output cycles kaput [Source:MGI Symbol;Acc:MGI:99698]	161.68	149.52	137.82	184.48	158.38
ENSMUSG00000049606	Zfp644	zinc finger protein 644 [Source:MGI Symbol;Acc:MGI:1277212]	212.71	114.67	140.07	162.05	157.37
ENSMUSG00000024238	Zeb1	zinc finger E-box binding homeobox 1 [Source:MGI Symbol;Acc:MGI:1344313]	158.68	169.7	113.49	149.17	147.76
ENSMUSG00000039852	Rere	arginine glutamic acid dipeptide (RE) repeats [Source:MGI Symbol;Acc:MGI:2683486]	152.41	158.96	154.15	116.24	145.44
ENSMUSG00000005893	Nr2c2	nuclear receptor subfamily 2, group C, member 2 [Source:MGI Symbol;Acc:MGI:1352466]	104.51	117.29	159.65	198.16	144.9
ENSMUSG00000020661	Dnmt3a	DNA methyltransferase 3A [Source:MGI Symbol;Acc:MGI:1261827]	157.18	143.89	129.15	132.97	140.8
ENSMUSG00000044676	Zfp612	zinc finger protein 612 [Source:MGI Symbol;Acc:MGI:2443465]	139.44	116.24	141.65	161.32	139.66
ENSMUSG00000054611	Kdm2a	lysine (K)-specific demethylase 2A [Source:MGI Symbol;Acc:MGI:1354736]	166.46	129.47	122.15	135.29	138.34
ENSMUSG00000022521	Crebbp	CREB binding protein [Source:MGI Symbol;Acc:MGI:1098280]	93.6	121.87	163.81	173.46	138.19
ENSMUSG00000055817	Mta3	metastasis associated 3 [Source:MGI Symbol;Acc:MGI:2151172]	146.4	143.89	107.24	148.44	136.49
ENSMUSG00000042406	Atf4	activating transcription factor 4 [Source:MGI Symbol;Acc:MGI:88096]	163.59	122.14	100.74	144.25	132.68
ENSMUSG00000021109	Hif1a	hypoxia inducible factor 1, alpha subunit [Source:MGI Symbol;Acc:MGI:106918]	141.76	105.1	112.32	165.63	131.2
ENSMUSG00000039219	Arid4b	AT rich interactive domain 4B (RBP1-like) [Source:MGI Symbol;Acc:MGI:2137512]	129.48	139.7	137.48	115.91	130.64
ENSMUSG00000022389	Tef	thyrotroph embryonic factor [Source:MGI Symbol;Acc:MGI:98663]	113.38	164.99	113.9	125.4	129.42
ENSMUSG00000029729	Zkscan1	zinc finger with KRAB and SCAN domains 1 [Source:MGI Symbol;Acc:MGI:1921820]	127.57	106.41	123.82	155.81	128.4
ENSMUSG00000024420	Zfp521	zinc finger protein 521 [Source:MGI Symbol;Acc:MGI:95459]	139.03	106.28	127.48	134.23	126.76
ENSMUSG00000022811	Zfp148	zinc finger protein 148 [Source:MGI Symbol;Acc:MGI:1332234]	95.78	110.6	143.82	143.06	123.32
ENSMUSG00000015501	Hivep2	human immunodeficiency virus type I enhancer binding protein 2 [Source:MGI Symbol;Acc:MGI:1338076]	167.55	110.08	104.65	109.8	123.02
ENSMUSG00000008575	Nfib	nuclear factor I/B [Source:MGI Symbol;Acc:MGI:103188]	110.79	131.96	118.32	128.46	122.38
ENSMUSG00000027201	Myef2	myelin basic protein expression factor 2, repressor [Source:MGI Symbol;Acc:MGI:104592]	138.08	121.48	120.07	102.1	120.43
ENSMUSG00000055024	Ep300	E1A binding protein p300 [Source:MGI Symbol;Acc:MGI:1276116]	131.12	149.79	81.16	93.74	113.95
ENSMUSG00000020484	Xbp1	X-box binding protein 1 [Source:MGI Symbol;Acc:MGI:98970]	97.69	129.74	126.24	91.74	111.35
ENSMUSG00000005442	Cic	capicua transcriptional repressor [Source:MGI Symbol;Acc:MGI:1918972]	120.48	127.38	78.32	118.63	111.2
ENSMUSG00000021972	Hmbox1	homeobox containing 1 [Source:MGI Symbol;Acc:MGI:2445066]	155.82	97.63	105.15	85.37	110.99
ENSMUSG00000021775	Nr1d2	nuclear receptor subfamily 1, group D, member 2 [Source:MGI Symbol;Acc:MGI:2449205]	83.09	104.71	115.24	133.63	109.17
ENSMUSG00000071076	Jund	jun D proto-oncogene [Source:MGI Symbol;Acc:MGI:96648]	108.88	124.1	101.9	92.01	106.72
ENSMUSG00000032998	Foxj3	forkhead box J3 [Source:MGI Symbol;Acc:MGI:2443432]	109.29	89.24	79.91	145.91	106.09
ENSMUSG00000021379	Id4	inhibitor of DNA binding 4 [Source:MGI Symbol;Acc:MGI:99414]	79.68	74.57	119.07	147.84	105.29
ENSMUSG00000060510	Zfp266	zinc finger protein 266 [Source:MGI Symbol;Acc:MGI:1924769]	133.03	83.08	101.4	101.57	104.77
ENSMUSG00000007880	Arid1a	AT rich interactive domain 1A (SWI-like) [Source:MGI Symbol;Acc:MGI:1935147]	89.1	101.04	117.07	105.29	103.12
ENSMUSG00000033713	Foxn3	forkhead box N3 [Source:MGI Symbol;Acc:MGI:1918625]	92.1	101.82	101.99	116.37	103.07
ENSMUSG00000074733	Zfp950	zinc finger protein 950 [Source:MGI Symbol;Acc:MGI:2652824]	99.74	81.25	88.91	142.2	103.02
ENSMUSG00000042589	Cux2	cut-like homeobox 2 [Source:MGI Symbol;Acc:MGI:107321]	157.18	88.59	82.82	82.05	102.66
ENSMUSG00000029705	Cux1	cut-like homeobox 1 [Source:MGI Symbol;Acc:MGI:88568]	79.82	117.55	105.74	105.49	102.15
ENSMUSG00000022228	Zscan26	zinc finger and SCAN domain containing 26 [Source:MGI Symbol;Acc:MGI:3531417]	69.45	121.74	100.74	101.83	98.44
ENSMUSG00000038630	Zkscan16	zinc finger with KRAB and SCAN domains 16 [Source:MGI Symbol;Acc:MGI:3510405]	107.24	105.36	91.91	78.93	95.86
ENSMUSG00000047412	Zbtb44	zinc finger and BTB domain containing 44 [Source:MGI Symbol;Acc:MGI:1925123]	75.86	103.4	102.57	97.85	94.92
ENSMUSG00000035877	Zhx3	zinc fingers and homeoboxes 3 [Source:MGI Symbol;Acc:MGI:2444772]	48.98	121.35	93.74	108.27	93.09
ENSMUSG00000022361	Zhx1	zinc fingers and homeoboxes 1 [Source:MGI Symbol;Acc:MGI:109271]	79.82	96.45	103.15	90.95	92.59
ENSMUSG00000036972	Zic4	zinc finger protein of the cerebellum 4 [Source:MGI Symbol;Acc:MGI:107201]	88	71.03	117.82	91.15	92
ENSMUSG00000021767	Kat6b	K(lysine) acetyltransferase 6B [Source:MGI Symbol;Acc:MGI:1858746]	98.92	81.25	92.91	93.4	91.62
ENSMUSG00000038909	Kat7	K(lysine) acetyltransferase 7 [Source:MGI Symbol;Acc:MGI:2182799]	78.32	80.46	93.66	112.99	91.36
ENSMUSG00000053477	Tcf4	transcription factor 4 [Source:MGI Symbol;Acc:MGI:98506]	78.18	93.96	104.24	87.96	91.08
ENSMUSG00000060314	Zfp941	zinc finger protein 941 [Source:MGI Symbol;Acc:MGI:3039601]	78.04	74.43	111.4	94.47	89.59
ENSMUSG00000042508	Dmtf1	cyclin D binding myb like transcription factor 1 [Source:MGI Symbol;Acc:MGI:1344415]	82.27	87.01	93.66	93.01	88.99
ENSMUSG00000028423	Nfx1	nuclear transcription factor, X-box binding 1 [Source:MGI Symbol;Acc:MGI:1921414]	139.85	81.64	72.74	59.48	88.43
ENSMUSG00000044365	Cxxc4	CXXC finger 4 [Source:MGI Symbol;Acc:MGI:2442112]	69.99	94.88	107.07	75.81	86.94
ENSMUSG00000024431	Nr3c1	nuclear receptor subfamily 3, group C, member 1 [Source:MGI Symbol;Acc:MGI:95824]	48.16	103.4	86.41	109.67	86.91
ENSMUSG00000010505	Myt1	myelin transcription factor 1 [Source:MGI Symbol;Acc:MGI:1100535]	121.57	68.14	78.82	78.2	86.68
ENSMUSG00000070493	Chchd2	coiled-coil-helix-coiled-coil-helix domain containing 2 [Source:MGI Symbol;Acc:MGI:1261428]	87.19	63.43	103.57	90.55	86.18
ENSMUSG00000051510	Mafg	v-maf musculoaponeurotic fibrosarcoma oncogene family, protein G (avian) [Source:MGI Symbol;Acc:MGI:96911]	80.09	110.87	94.57	56.89	85.61
ENSMUSG00000042258	Isl1	ISL1 transcription factor, LIM/homeodomain [Source:MGI Symbol;Acc:MGI:101791]	141.08	74.96	58.66	67.71	85.6
ENSMUSG00000007415	Gatad1	GATA zinc finger domain containing 1 [Source:MGI Symbol;Acc:MGI:1914460]	113.93	88.59	65.91	71.9	85.08
ENSMUSG00000002617	Zfp40	zinc finger protein 40 [Source:MGI Symbol;Acc:MGI:99185]	65.36	75.48	109.65	88.36	84.71
ENSMUSG00000037640	Zfp60	zinc finger protein 60 [Source:MGI Symbol;Acc:MGI:99207]	80.09	68.8	90.32	90.75	82.49
ENSMUSG00000022601	Zbtb11	zinc finger and BTB domain containing 11 [Source:MGI Symbol;Acc:MGI:2443876]	52.26	89.9	70.41	115.91	82.12
ENSMUSG00000062115	Rai1	retinoic acid induced 1 [Source:MGI Symbol;Acc:MGI:103291]	77.64	108.77	84.07	51.85	80.58
ENSMUSG00000035934	Pknox2	Pbx/knotted 1 homeobox 2 [Source:MGI Symbol;Acc:MGI:2445415]	60.31	82.43	77.07	100.84	80.16
ENSMUSG00000001419	Mef2d	myocyte enhancer factor 2D [Source:MGI Symbol;Acc:MGI:99533]	59.08	108.64	70.82	78.53	79.27
ENSMUSG00000051451	Crebzf	CREB/ATF bZIP transcription factor [Source:MGI Symbol;Acc:MGI:2675296]	88	76.4	67.58	74.48	76.62
ENSMUSG00000033237	Arid2	AT rich interactive domain 2 (ARID, RFX-like) [Source:MGI Symbol;Acc:MGI:1924294]	85.14	71.16	83.32	65.32	76.24
ENSMUSG00000009739	Pou6f1	POU domain, class 6, transcription factor 1 [Source:MGI Symbol;Acc:MGI:102935]	61.67	86.75	81.16	72.89	75.62
ENSMUSG00000033964	Zbtb41	zinc finger and BTB domain containing 41 [Source:MGI Symbol;Acc:MGI:2444487]	59.22	65.39	68.58	104.82	74.5
ENSMUSG00000052040	Klf13	Kruppel-like factor 13 [Source:MGI Symbol;Acc:MGI:1354948]	87.46	61.07	62.74	86.37	74.41
ENSMUSG00000027109	Sp3	trans-acting transcription factor 3 [Source:MGI Symbol;Acc:MGI:1277166]	57.17	63.69	91.74	84.04	74.16
ENSMUSG00000009741	Ubp1	upstream binding protein 1 [Source:MGI Symbol;Acc:MGI:104889]	67.81	82.69	56.16	85.57	73.06
ENSMUSG00000025958	Creb1	cAMP responsive element binding protein 1 [Source:MGI Symbol;Acc:MGI:88494]	63.85	64.34	59.16	102.23	72.4
ENSMUSG00000027067	Ssrp1	structure specific recognition protein 1 [Source:MGI Symbol;Acc:MGI:107912]	114.88	74.17	41.25	59.22	72.38
ENSMUSG00000034832	Tet3	tet methylcytosine dioxygenase 3 [Source:MGI Symbol;Acc:MGI:2446229]	73.41	93.04	75.07	41.16	70.67
ENSMUSG00000063108	Zfp26	zinc finger protein 26 [Source:MGI Symbol;Acc:MGI:99173]	64.13	62.12	58.49	97.25	70.5
ENSMUSG00000025959	Klf7	Kruppel-like factor 7 (ubiquitous) [Source:MGI Symbol;Acc:MGI:1935151]	50.89	65.65	69.24	94.53	70.08
ENSMUSG00000022105	Rb1	RB transcriptional corepressor 1 [Source:MGI Symbol;Acc:MGI:97874]	65.22	68.28	87.99	58.75	70.06
ENSMUSG00000004040	Stat3	signal transducer and activator of transcription 3 [Source:MGI Symbol;Acc:MGI:103038]	90.6	83.61	41.5	61.67	69.34
ENSMUSG00000048756	Foxo3	forkhead box O3 [Source:MGI Symbol;Acc:MGI:1890081]	82.82	70.37	50.99	67.05	67.81
ENSMUSG00000032228	Tcf12	transcription factor 12 [Source:MGI Symbol;Acc:MGI:101877]	55.8	63.95	88.91	62.47	67.78
ENSMUSG00000069729	Arid1b	AT rich interactive domain 1B (SWI-like) [Source:MGI Symbol;Acc:MGI:1926129]	47.07	85.97	64.16	72.63	67.46
ENSMUSG00000040712	Camta2	calmodulin binding transcription activator 2 [Source:MGI Symbol;Acc:MGI:2135957]	60.31	76.66	94.24	38.44	67.41
ENSMUSG00000020923	Ubtf	upstream binding transcription factor, RNA polymerase I [Source:MGI Symbol;Acc:MGI:98512]	53.62	58.18	88.57	68.71	67.27
ENSMUSG00000006307	Kmt2b	lysine (K)-specific methyltransferase 2B [Source:MGI Symbol;Acc:MGI:109565]	53.35	75.22	87.99	51.91	67.12
ENSMUSG00000043467	Zbtb37	zinc finger and BTB domain containing 37 [Source:MGI Symbol;Acc:MGI:2444467]	74.09	44.95	61.83	82.52	65.84
ENSMUSG00000042390	Gatad2b	GATA zinc finger domain containing 2B [Source:MGI Symbol;Acc:MGI:2443225]	66.99	103.92	47.41	37.18	63.87
ENSMUSG00000036281	Snapc4	small nuclear RNA activating complex, polypeptide 4 [Source:MGI Symbol;Acc:MGI:2443935]	67.68	65.39	52.74	65.46	62.82
ENSMUSG00000021264	Yy1	YY1 transcription factor [Source:MGI Symbol;Acc:MGI:99150]	46.25	61.33	66.99	71.7	61.57
ENSMUSG00000031540	Kat6a	K(lysine) acetyltransferase 6A [Source:MGI Symbol;Acc:MGI:2442415]	82.27	60.41	44.83	58.62	61.53
ENSMUSG00000024926	Kat5	K(lysine) acetyltransferase 5 [Source:MGI Symbol;Acc:MGI:1932051]	59.62	69.06	62.66	53.84	61.3
ENSMUSG00000062519	Zfp398	zinc finger protein 398 [Source:MGI Symbol;Acc:MGI:1917856]	76.54	55.96	47.83	64.46	61.2
ENSMUSG00000044807	Zfp354c	zinc finger protein 354C [Source:MGI Symbol;Acc:MGI:1353621]	51.3	38.79	38.58	114.05	60.68
ENSMUSG00000071359	Tbpl1	TATA box binding protein-like 1 [Source:MGI Symbol;Acc:MGI:1339946]	61.54	48.88	64.91	63.73	59.76
ENSMUSG00000057637	Prdm2	PR domain containing 2, with ZNF domain [Source:MGI Symbol;Acc:MGI:107628]	55.4	60.81	62.58	57.82	59.15
ENSMUSG00000054199	Gon4l	gon-4-like (C.elegans) [Source:MGI Symbol;Acc:MGI:1917579]	58.4	52.55	46.83	74.42	58.05
ENSMUSG00000029267	Mtf2	metal response element binding transcription factor 2 [Source:MGI Symbol;Acc:MGI:105050]	46.66	65.52	57.91	59.75	57.46
ENSMUSG00000055320	Tead1	TEA domain family member 1 [Source:MGI Symbol;Acc:MGI:101876]	68.63	44.16	38.41	76.14	56.84
ENSMUSG00000040943	Tet2	tet methylcytosine dioxygenase 2 [Source:MGI Symbol;Acc:MGI:2443298]	50.35	49.4	59.16	67.31	56.56
ENSMUSG00000038679	Trps1	transcriptional repressor GATA binding 1 [Source:MGI Symbol;Acc:MGI:1927616]	83.64	51.76	42.49	47.73	56.41
ENSMUSG00000000751	Rpa1	replication protein A1 [Source:MGI Symbol;Acc:MGI:1915525]	65.36	46.26	43.16	68.97	55.94
ENSMUSG00000040433	Zbtb38	zinc finger and BTB domain containing 38 [Source:MGI Symbol;Acc:MGI:2442866]	38.48	48.88	74.49	59.55	55.35
ENSMUSG00000026565	Pou2f1	POU domain, class 2, transcription factor 1 [Source:MGI Symbol;Acc:MGI:101898]	81.73	44.95	44.66	46	54.34
ENSMUSG00000021366	Hivep1	human immunodeficiency virus type I enhancer binding protein 1 [Source:MGI Symbol;Acc:MGI:96100]	38.07	67.62	70.08	40.36	54.03
ENSMUSG00000036180	Gatad2a	GATA zinc finger domain containing 2A [Source:MGI Symbol;Acc:MGI:2384585]	72.04	46.13	65.99	31.33	53.87
ENSMUSG00000005698	Ctcf	CCCTC-binding factor [Source:MGI Symbol;Acc:MGI:109447]	52.26	51.76	65.24	46.2	53.87
ENSMUSG00000026890	Lhx6	LIM homeobox protein 6 [Source:MGI Symbol;Acc:MGI:1306803]	60.17	39.44	67.58	47.47	53.66
ENSMUSG00000035011	Zbtb7a	zinc finger and BTB domain containing 7a [Source:MGI Symbol;Acc:MGI:1335091]	29.06	71.55	79.32	32.66	53.15
ENSMUSG00000021327	Zkscan3	zinc finger with KRAB and SCAN domains 3 [Source:MGI Symbol;Acc:MGI:1919989]	83.09	31.45	23.16	73.75	52.87
ENSMUSG00000030757	Zkscan2	zinc finger with KRAB and SCAN domains 2 [Source:MGI Symbol;Acc:MGI:2444060]	20.19	50.85	55.91	82.78	52.43
ENSMUSG00000012640	Zfp715	zinc finger protein 715 [Source:MGI Symbol;Acc:MGI:1917180]	69.04	37.09	60.74	40.89	51.94
ENSMUSG00000020538	Srebf1	sterol regulatory element binding transcription factor 1 [Source:MGI Symbol;Acc:MGI:107606]	60.99	66.7	45.74	34.12	51.89
ENSMUSG00000004099	Dnmt1	DNA methyltransferase (cytosine-5) 1 [Source:MGI Symbol;Acc:MGI:94912]	41.21	50.32	47.91	67.78	51.8
ENSMUSG00000024276	Zfp397	zinc finger protein 397 [Source:MGI Symbol;Acc:MGI:1916506]	48.16	41.93	47.49	69.17	51.69
ENSMUSG00000021514	Zfp369	zinc finger protein 369 [Source:MGI Symbol;Acc:MGI:2176229]	47.62	49.8	45.58	62.07	51.27
ENSMUSG00000036898	Zfp157	zinc finger protein 157 [Source:MGI Symbol;Acc:MGI:1919404]	74.77	37.48	42.66	49.19	51.03
ENSMUSG00000038784	Cnot4	CCR4-NOT transcription complex, subunit 4 [Source:MGI Symbol;Acc:MGI:1859026]	45.84	45.21	59.16	52.18	50.6
ENSMUSG00000063894	Zkscan8	zinc finger with KRAB and SCAN domains 8 [Source:MGI Symbol;Acc:MGI:1913815]	46.25	38.79	46.08	71.1	50.55
ENSMUSG00000033863	Klf9	Kruppel-like factor 9 [Source:MGI Symbol;Acc:MGI:1333856]	42.3	42.33	49.66	66.92	50.3
ENSMUSG00000025323	Sp4	trans-acting transcription factor 4 [Source:MGI Symbol;Acc:MGI:107595]	60.85	37.09	38.08	63.13	49.79
ENSMUSG00000017667	Zfp334	zinc finger protein 334 [Source:MGI Symbol;Acc:MGI:2388656]	61.54	46.39	46.16	43.68	49.44
ENSMUSG00000026421	Csrp1	cysteine and glycine-rich protein 1 [Source:MGI Symbol;Acc:MGI:88549]	59.62	46.91	49.41	41.56	49.38
ENSMUSG00000028634	Hivep3	human immunodeficiency virus type I enhancer binding protein 3 [Source:MGI Symbol;Acc:MGI:106589]	36.02	49.27	50.16	61.01	49.12
ENSMUSG00000061524	Zic2	zinc finger protein of the cerebellum 2 [Source:MGI Symbol;Acc:MGI:106679]	50.35	42.2	53.33	48.66	48.63
ENSMUSG00000039275	Foxk2	forkhead box K2 [Source:MGI Symbol;Acc:MGI:1916087]	30.97	51.24	60.16	50.72	48.27
ENSMUSG00000072294	Klf12	Kruppel-like factor 12 [Source:MGI Symbol;Acc:MGI:1333796]	65.9	38.53	46.08	41.89	48.1
ENSMUSG00000048118	Arid4a	AT rich interactive domain 4A (RBP1-like) [Source:MGI Symbol;Acc:MGI:2444354]	43.52	52.29	56.33	39.7	47.96
ENSMUSG00000033883	Zfp267	zinc finger protein 267 [Source:MGI Symbol;Acc:MGI:1098769]	18.28	69.45	53.74	50.19	47.92
ENSMUSG00000002266	Zim1	zinc finger, imprinted 1 [Source:MGI Symbol;Acc:MGI:1341879]	42.43	29.22	46.16	71.43	47.31
ENSMUSG00000030811	Fbxl19	F-box and leucine-rich repeat protein 19 [Source:MGI Symbol;Acc:MGI:3039600]	39.7	41.28	46.49	61.61	47.27
ENSMUSG00000060301	2610008E11Rik	RIKEN cDNA 2610008E11 gene [Source:MGI Symbol;Acc:MGI:1919378]	64.95	28.04	36.75	58.15	46.97
ENSMUSG00000026104	Stat1	signal transducer and activator of transcription 1 [Source:MGI Symbol;Acc:MGI:103063]	62.08	33.55	46.66	44.15	46.61
ENSMUSG00000030232	Aebp2	AE binding protein 2 [Source:MGI Symbol;Acc:MGI:1338038]	36.29	58.05	38.66	52.71	46.43
ENSMUSG00000026017	Carf	calcium response factor [Source:MGI Symbol;Acc:MGI:2182269]	56.9	30.4	30.75	67.65	46.42
ENSMUSG00000043061	Tmem18	transmembrane protein 18 [Source:MGI Symbol;Acc:MGI:2387176]	78.73	37.74	34.5	34.32	46.32
ENSMUSG00000002996	Hbp1	high mobility group box transcription factor 1 [Source:MGI Symbol;Acc:MGI:894659]	46.12	48.88	41.75	48.53	46.32
ENSMUSG00000031666	Rbl2	RB transcriptional corepressor like 2 [Source:MGI Symbol;Acc:MGI:105085]	68.77	33.55	37.33	45.34	46.25
ENSMUSG00000055480	Zfp458	zinc finger protein 458 [Source:MGI Symbol;Acc:MGI:3040691]	53.08	32.24	52.74	46.87	46.23
ENSMUSG00000046668	Cxxc5	CXXC finger 5 [Source:MGI Symbol;Acc:MGI:1914643]	42.84	59.49	59.99	21.91	46.06
ENSMUSG00000032119	Hinfp	histone H4 transcription factor [Source:MGI Symbol;Acc:MGI:2429620]	35.88	51.89	39.33	57.09	46.05
ENSMUSG00000021144	Mta1	metastasis associated 1 [Source:MGI Symbol;Acc:MGI:2150037]	47.89	55.3	52.99	26.09	45.57
ENSMUSG00000027439	Gzf1	GDNF-inducible zinc finger protein 1 [Source:MGI Symbol;Acc:MGI:1921783]	41.75	55.96	40.33	43.68	45.43
ENSMUSG00000040929	Rfx3	regulatory factor X, 3 (influences HLA class II expression) [Source:MGI Symbol;Acc:MGI:106582]	46.66	41.15	32.16	59.68	44.91
ENSMUSG00000015522	Arnt	aryl hydrocarbon receptor nuclear translocator [Source:MGI Symbol;Acc:MGI:88071]	49.39	47.05	55.24	27.68	44.84
ENSMUSG00000038805	Six3	sine oculis-related homeobox 3 [Source:MGI Symbol;Acc:MGI:102764]	45.98	31.98	38.08	63.2	44.81
ENSMUSG00000052534	Pbx1	pre B cell leukemia homeobox 1 [Source:MGI Symbol;Acc:MGI:97495]	28.79	34.99	38.83	75.81	44.6
ENSMUSG00000022556	Hsf1	heat shock factor 1 [Source:MGI Symbol;Acc:MGI:96238]	25.79	64.34	43.66	44.54	44.58
ENSMUSG00000022641	Bbx	bobby sox HMG box containing [Source:MGI Symbol;Acc:MGI:1917758]	11.46	44.03	59.91	61.54	44.24
ENSMUSG00000026872	Zeb2	zinc finger E-box binding homeobox 2 [Source:MGI Symbol;Acc:MGI:1344407]	17.6	40.89	63.16	54.97	44.15
ENSMUSG00000039789	Zfp597	zinc finger protein 597 [Source:MGI Symbol;Acc:MGI:1918313]	35.47	50.06	43.24	46.93	43.93
ENSMUSG00000072915	Gm12258	predicted gene 12258 [Source:MGI Symbol;Acc:MGI:3651534]	52.26	41.02	45.24	36.31	43.71
ENSMUSG00000026135	Zfp142	zinc finger protein 142 [Source:MGI Symbol;Acc:MGI:1924514]	24.29	44.56	48.83	57.09	43.69
ENSMUSG00000032411	Tfdp2	transcription factor Dp 2 [Source:MGI Symbol;Acc:MGI:107167]	43.93	46.91	39.5	43.68	43.51
ENSMUSG00000020919	Stat5b	signal transducer and activator of transcription 5B [Source:MGI Symbol;Acc:MGI:103035]	36.43	51.37	44.41	41.69	43.48
ENSMUSG00000057551	Zfp317	zinc finger protein 317 [Source:MGI Symbol;Acc:MGI:107775]	51.57	31.71	42.58	47.93	43.45
ENSMUSG00000032238	Rora	RAR-related orphan receptor alpha [Source:MGI Symbol;Acc:MGI:104661]	55.12	34.2	44.58	37.91	42.95
ENSMUSG00000057101	Zfp180	zinc finger protein 180 [Source:MGI Symbol;Acc:MGI:1923701]	45.3	41.67	38.5	45.47	42.74
ENSMUSG00000059423	Zfp933	zinc finger protein 933 [Source:MGI Symbol;Acc:MGI:1922865]	66.45	25.69	39.16	38.57	42.47
ENSMUSG00000051469	Zfp24	zinc finger protein 24 [Source:MGI Symbol;Acc:MGI:1929704]	23.06	51.63	49.83	45.34	42.46
ENSMUSG00000054893	Zfp667	zinc finger protein 667 [Source:MGI Symbol;Acc:MGI:2442757]	48.3	31.45	37.08	50.65	41.87
ENSMUSG00000038482	Tfdp1	transcription factor Dp 1 [Source:MGI Symbol;Acc:MGI:101934]	42.98	54.38	27.83	41.76	41.74
ENSMUSG00000026663	Atf6	activating transcription factor 6 [Source:MGI Symbol;Acc:MGI:1926157]	39.98	36.43	31.66	58.55	41.66
ENSMUSG00000056216	Cebpg	CCAAT/enhancer binding protein (C/EBP), gamma [Source:MGI Symbol;Acc:MGI:104982]	46.8	55.04	31.83	32.2	41.47
ENSMUSG00000024561	Mbd1	methyl-CpG binding domain protein 1 [Source:MGI Symbol;Acc:MGI:1333811]	34.25	40.36	54.83	35.18	41.16
ENSMUSG00000022526	Zfp251	zinc finger protein 251 [Source:MGI Symbol;Acc:MGI:1918841]	29.2	65.13	37.66	32.2	41.05
ENSMUSG00000025626	Phf6	PHD finger protein 6 [Source:MGI Symbol;Acc:MGI:1918248]	48.44	36.3	49.24	29.74	40.93
ENSMUSG00000031365	Zfp275	zinc finger protein 275 [Source:MGI Symbol;Acc:MGI:1350985]	23.6	40.36	49.58	47	40.14
ENSMUSG00000054648	Zfp869	zinc finger protein 869 [Source:MGI Symbol;Acc:MGI:1914119]	45.57	52.03	31.41	30.14	39.79
ENSMUSG00000045515	Pou3f3	POU domain, class 3, transcription factor 3 [Source:MGI Symbol;Acc:MGI:102564]	35.61	42.2	58.08	23.04	39.73
ENSMUSG00000067942	Zfp160	zinc finger protein 160 [Source:MGI Symbol;Acc:MGI:108187]	40.39	59.76	24.66	32.26	39.27
ENSMUSG00000047146	Tet1	tet methylcytosine dioxygenase 1 [Source:MGI Symbol;Acc:MGI:1098693]	34.38	39.18	49.49	33.39	39.11
ENSMUSG00000058886	Deaf1	DEAF1, transcription factor [Source:MGI Symbol;Acc:MGI:1858496]	63.04	30.01	27.91	34.98	38.99
ENSMUSG00000032425	Zfp949	zinc finger protein 949 [Source:MGI Symbol;Acc:MGI:1918890]	57.99	20.05	42.16	33.66	38.46
ENSMUSG00000039834	Zfp335	zinc finger protein 335 [Source:MGI Symbol;Acc:MGI:2682313]	44.48	36.56	31.75	40.16	38.24
ENSMUSG00000074165	Zfp788	zinc finger protein 788 [Source:MGI Symbol;Acc:MGI:1914857]	23.33	15.99	57.49	56.03	38.21
ENSMUSG00000023572	Ccndbp1	cyclin D-type binding-protein 1 [Source:MGI Symbol;Acc:MGI:109595]	28.52	40.23	42.24	41.82	38.2
ENSMUSG00000058881	Zfp516	zinc finger protein 516 [Source:MGI Symbol;Acc:MGI:2443957]	36.02	44.82	39.75	30.54	37.78
ENSMUSG00000039656	Rxrb	retinoid X receptor beta [Source:MGI Symbol;Acc:MGI:98215]	37.52	40.36	48.33	22.77	37.25
ENSMUSG00000095253	Zfp799	zinc finger protein 799 [Source:MGI Symbol;Acc:MGI:2443934]	59.62	21.36	34.16	33.66	37.2
ENSMUSG00000058291	Zfp68	zinc finger protein 68 [Source:MGI Symbol;Acc:MGI:1344427]	14.19	50.98	31.91	51.05	37.03
ENSMUSG00000046962	Zbtb21	zinc finger and BTB domain containing 21 [Source:MGI Symbol;Acc:MGI:1927240]	38.61	22.54	53.91	31.73	36.7
ENSMUSG00000028389	Zfp37	zinc finger protein 37 [Source:MGI Symbol;Acc:MGI:99181]	56.21	45.34	24.58	20.65	36.7
ENSMUSG00000044167	Foxo1	forkhead box O1 [Source:MGI Symbol;Acc:MGI:1890077]	26.61	25.42	44.41	49.66	36.52
ENSMUSG00000043090	Zfp866	zinc finger protein 866 [Source:MGI Symbol;Acc:MGI:3584369]	20.33	16.64	56.41	51.85	36.31
ENSMUSG00000028639	Ybx1	Y box protein 1 [Source:MGI Symbol;Acc:MGI:99146]	26.33	47.31	39.16	32.33	36.28
ENSMUSG00000001280	Sp1	trans-acting transcription factor 1 [Source:MGI Symbol;Acc:MGI:98372]	59.9	19.26	32.91	32.26	36.08
ENSMUSG00000008976	Gabpa	GA repeat binding protein, alpha [Source:MGI Symbol;Acc:MGI:95610]	47.07	25.03	39.58	32.33	36
ENSMUSG00000053950	Adnp2	ADNP homeobox 2 [Source:MGI Symbol;Acc:MGI:2448562]	30.97	38.79	46.83	27.15	35.94
ENSMUSG00000072623	Zfp9	zinc finger protein 9 [Source:MGI Symbol;Acc:MGI:99210]	24.7	33.15	55.74	29.94	35.88
ENSMUSG00000070822	Zscan18	zinc finger and SCAN domain containing 18 [Source:MGI Symbol;Acc:MGI:3643810]	32.61	41.8	32.83	35.58	35.71
ENSMUSG00000003929	Zfp81	zinc finger protein 81 [Source:MGI Symbol;Acc:MGI:1890752]	37.38	28.57	35.5	39.76	35.3
ENSMUSG00000005774	Rfx5	regulatory factor X, 5 (influences HLA class II expression) [Source:MGI Symbol;Acc:MGI:1858421]	17.6	53.99	35.25	33.13	34.99
ENSMUSG00000050954	Zfp169	zinc finger protein 169 [Source:MGI Symbol;Acc:MGI:1915161]	50.62	30.93	24.91	31.93	34.6
ENSMUSG00000019338	Zfp687	zinc finger protein 687 [Source:MGI Symbol;Acc:MGI:1925516]	37.79	47.83	25.5	26.55	34.42
ENSMUSG00000028466	Creb3	cAMP responsive element binding protein 3 [Source:MGI Symbol;Acc:MGI:99946]	23.74	22.93	44.91	46	34.4
ENSMUSG00000052135	Foxo6	forkhead box O6 [Source:MGI Symbol;Acc:MGI:2676586]	19.1	68.93	30.5	18.79	34.33
ENSMUSG00000057469	E2f6	E2F transcription factor 6 [Source:MGI Symbol;Acc:MGI:1354159]	21.15	34.6	23.41	57.16	34.08
ENSMUSG00000045333	Zfp423	zinc finger protein 423 [Source:MGI Symbol;Acc:MGI:1891217]	17.87	46.78	41	29.74	33.85
ENSMUSG00000094870	Zfp131	zinc finger protein 131 [Source:MGI Symbol;Acc:MGI:1919715]	28.52	43.11	35.16	25.69	33.12
ENSMUSG00000033972	Zfp944	zinc finger protein 944 [Source:MGI Symbol;Acc:MGI:2442394]	29.47	20.57	34.16	47.93	33.03
ENSMUSG00000025612	Bach1	BTB and CNC homology 1, basic leucine zipper transcription factor 1 [Source:MGI Symbol;Acc:MGI:894680]	30.29	11.93	40.33	49.52	33.02
ENSMUSG00000067430	Zfp763	zinc finger protein 763 [Source:MGI Symbol;Acc:MGI:1920701]	43.66	26.73	13.25	47.73	32.84
ENSMUSG00000059436	Max	Max protein [Source:MGI Symbol;Acc:MGI:96921]	26.74	36.04	50.24	17.33	32.59
ENSMUSG00000063632	Sox11	SRY (sex determining region Y)-box 11 [Source:MGI Symbol;Acc:MGI:98359]	27.42	49.8	35.16	16.99	32.34
ENSMUSG00000069114	Zbtb10	zinc finger and BTB domain containing 10 [Source:MGI Symbol;Acc:MGI:2139883]	18.56	39.84	41.58	29.34	32.33
ENSMUSG00000029587	Zfp12	zinc finger protein 12 [Source:MGI Symbol;Acc:MGI:99157]	51.44	28.04	22.91	26.49	32.22
ENSMUSG00000055202	Zfp811	zinc finger protein 811 [Source:MGI Symbol;Acc:MGI:2682944]	49.94	30.93	33.41	14.54	32.2
ENSMUSG00000052675	Zfp112	zinc finger protein 112 [Source:MGI Symbol;Acc:MGI:1929115]	55.8	29.09	15.33	28.21	32.11
ENSMUSG00000022394	L3mbtl2	L3MBTL2 polycomb repressive complex 1 subunit [Source:MGI Symbol;Acc:MGI:2443584]	15.69	34.73	50.74	26.95	32.03
ENSMUSG00000003382	Etv3	ets variant 3 [Source:MGI Symbol;Acc:MGI:1350926]	37.66	34.47	19.5	34.72	31.59
ENSMUSG00000024193	Phf1	PHD finger protein 1 [Source:MGI Symbol;Acc:MGI:98647]	27.42	29.49	38.08	30.74	31.43
ENSMUSG00000040721	Zfhx2	zinc finger homeobox 2 [Source:MGI Symbol;Acc:MGI:2686934]	46.94	29.75	29.75	19.25	31.42
ENSMUSG00000041649	Klf8	Kruppel-like factor 8 [Source:MGI Symbol;Acc:MGI:2442430]	25.92	24.51	23.5	50.59	31.13
ENSMUSG00000059475	Zfp426	zinc finger protein 426 [Source:MGI Symbol;Acc:MGI:1920248]	29.2	23.33	42.49	29.34	31.09
ENSMUSG00000003154	Foxj2	forkhead box J2 [Source:MGI Symbol;Acc:MGI:1926805]	44.75	41.54	20.33	17.66	31.07
ENSMUSG00000071646	Mta2	metastasis-associated gene family, member 2 [Source:MGI Symbol;Acc:MGI:1346340]	31.79	37.74	25.33	29.41	31.07
ENSMUSG00000037235	Mxd4	Max dimerization protein 4 [Source:MGI Symbol;Acc:MGI:104991]	33.97	31.32	25.16	33.52	31
ENSMUSG00000050714	Zbtb26	zinc finger and BTB domain containing 26 [Source:MGI Symbol;Acc:MGI:2444402]	59.22	22.28	7.5	34.19	30.8
ENSMUSG00000068859	Sp9	trans-acting transcription factor 9 [Source:MGI Symbol;Acc:MGI:3574660]	23.47	45.6	25.83	28.15	30.76
ENSMUSG00000000861	Bcl11a	B cell CLL/lymphoma 11A (zinc finger protein) [Source:MGI Symbol;Acc:MGI:106190]	17.87	36.3	36.25	32.46	30.72
ENSMUSG00000001496	Nkx2-1	NK2 homeobox 1 [Source:MGI Symbol;Acc:MGI:108067]	43.52	19.53	26.66	32.73	30.61
ENSMUSG00000042472	Zfp410	zinc finger protein 410 [Source:MGI Symbol;Acc:MGI:1289280]	16.51	21.75	42.83	41.23	30.58
ENSMUSG00000001156	Mxd1	MAX dimerization protein 1 [Source:MGI Symbol;Acc:MGI:96908]	24.42	28.57	23.83	43.55	30.09
ENSMUSG00000060601	Nr1h2	nuclear receptor subfamily 1, group H, member 2 [Source:MGI Symbol;Acc:MGI:1352463]	35.61	29.09	30.83	24.5	30.01
ENSMUSG00000053552	Ebf4	early B cell factor 4 [Source:MGI Symbol;Acc:MGI:2385972]	18.42	37.61	29.91	33.86	29.95
ENSMUSG00000059824	Dbp	D site albumin promoter binding protein [Source:MGI Symbol;Acc:MGI:94866]	14.05	41.02	31.5	32.79	29.84
ENSMUSG00000071266	Zfp946	zinc finger protein 946 [Source:MGI Symbol;Acc:MGI:1921399]	35.47	29.22	39.16	15	29.72
ENSMUSG00000036036	Zfp57	zinc finger protein 57 [Source:MGI Symbol;Acc:MGI:99204]	34.79	20.84	35.41	25.62	29.17
ENSMUSG00000054737	Zfp182	zinc finger protein 182 [Source:MGI Symbol;Acc:MGI:2442220]	24.01	37.87	29.41	24.96	29.07
ENSMUSG00000058402	Zfp420	zinc finger protein 420 [Source:MGI Symbol;Acc:MGI:2444666]	27.56	28.31	24	36.25	29.03
ENSMUSG00000046532	Ar	androgen receptor [Source:MGI Symbol;Acc:MGI:88064]	6.28	26.08	44.66	38.37	28.85
ENSMUSG00000038342	Mlxip	MLX interacting protein [Source:MGI Symbol;Acc:MGI:2141183]	15.01	36.56	32.75	30.87	28.8
ENSMUSG00000037174	Elf2	E74-like factor 2 [Source:MGI Symbol;Acc:MGI:1916507]	30.15	31.58	36.41	16.66	28.7
ENSMUSG00000067928	Zfp760	zinc finger protein 760 [Source:MGI Symbol;Acc:MGI:2679257]	17.87	39.05	23.66	33.92	28.63
ENSMUSG00000042496	Prdm10	PR domain containing 10 [Source:MGI Symbol;Acc:MGI:2682952]	31.79	13.5	35.66	32.79	28.44
ENSMUSG00000016477	E2f3	E2F transcription factor 3 [Source:MGI Symbol;Acc:MGI:1096340]	34.52	17.69	32.5	28.81	28.38
ENSMUSG00000031870	Pgr	progesterone receptor [Source:MGI Symbol;Acc:MGI:97567]	24.15	35.51	18.33	35.18	28.29
ENSMUSG00000034673	Pbx2	pre B cell leukemia homeobox 2 [Source:MGI Symbol;Acc:MGI:1341793]	27.15	32.76	35.66	15.27	27.71
ENSMUSG00000059897	Zfp930	zinc finger protein 930 [Source:MGI Symbol;Acc:MGI:2675306]	30.7	6.55	52.74	20.18	27.54
ENSMUSG00000026436	Elk4	ELK4, member of ETS oncogene family [Source:MGI Symbol;Acc:MGI:102853]	31.11	28.04	27.41	21.91	27.12
ENSMUSG00000020453	Patz1	POZ (BTB) and AT hook containing zinc finger 1 [Source:MGI Symbol;Acc:MGI:1891832]	31.52	33.02	20.58	23.1	27.06
ENSMUSG00000066829	Zfp810	zinc finger protein 810 [Source:MGI Symbol;Acc:MGI:2384563]	12.69	23.59	27.75	44.15	27.04
ENSMUSG00000026641	Usf1	upstream transcription factor 1 [Source:MGI Symbol;Acc:MGI:99542]	24.15	35.12	26	22.44	26.93
ENSMUSG00000056493	Foxk1	forkhead box K1 [Source:MGI Symbol;Acc:MGI:1347488]	2.32	33.94	46.08	24.89	26.81
ENSMUSG00000005267	Zfp287	zinc finger protein 287 [Source:MGI Symbol;Acc:MGI:2176561]	23.88	19.39	31	32.86	26.78
ENSMUSG00000003949	Hlf	hepatic leukemia factor [Source:MGI Symbol;Acc:MGI:96108]	21.97	36.82	27	21.04	26.71
ENSMUSG00000068134	Zfp120	zinc finger protein 120 [Source:MGI Symbol;Acc:MGI:1345179]	27.15	16.77	22.33	39.96	26.56
ENSMUSG00000030256	Bhlhe41	basic helix-loop-helix family, member e41 [Source:MGI Symbol;Acc:MGI:1930704]	30.7	27.13	27.91	20.25	26.5
ENSMUSG00000030067	Foxp1	forkhead box P1 [Source:MGI Symbol;Acc:MGI:1914004]	27.15	28.44	18.33	32	26.48
ENSMUSG00000009406	Elk1	ELK1, member of ETS oncogene family [Source:MGI Symbol;Acc:MGI:101833]	26.61	32.89	21.33	24.96	26.45
ENSMUSG00000041703	Zic5	zinc finger protein of the cerebellum 5 [Source:MGI Symbol;Acc:MGI:1929518]	28.24	34.86	32.83	8.83	26.19
ENSMUSG00000019826	Zbtb24	zinc finger and BTB domain containing 24 [Source:MGI Symbol;Acc:MGI:3039618]	24.97	26.34	22.83	30.4	26.14
ENSMUSG00000060206	Zfp462	zinc finger protein 462 [Source:MGI Symbol;Acc:MGI:107690]	36.57	30.27	25.58	10.16	25.64
ENSMUSG00000009733	Tfcp2	transcription factor CP2 [Source:MGI Symbol;Acc:MGI:98509]	17.6	36.43	23.25	25.16	25.61
ENSMUSG00000046160	Olig1	oligodendrocyte transcription factor 1 [Source:MGI Symbol;Acc:MGI:1355334]	34.52	19.26	29.08	18.26	25.28
ENSMUSG00000048251	Bcl11b	B cell leukemia/lymphoma 11B [Source:MGI Symbol;Acc:MGI:1929913]	16.65	36.69	36.25	11.09	25.17
ENSMUSG00000031627	Irf2	interferon regulatory factor 2 [Source:MGI Symbol;Acc:MGI:96591]	22.38	22.15	28.91	26.82	25.06
ENSMUSG00000026788	Zbtb43	zinc finger and BTB domain containing 43 [Source:MGI Symbol;Acc:MGI:1919084]	9.69	18.87	24.66	46.74	24.99
ENSMUSG00000063659	Zbtb18	zinc finger and BTB domain containing 18 [Source:MGI Symbol;Acc:MGI:1353609]	7.23	28.96	38.25	25.36	24.95
ENSMUSG00000037730	Mynn	myoneurin [Source:MGI Symbol;Acc:MGI:1931415]	22.65	26.34	15.66	34.52	24.79
ENSMUSG00000055116	Arntl	aryl hydrocarbon receptor nuclear translocator-like [Source:MGI Symbol;Acc:MGI:1096381]	29.2	23.33	19.33	26.95	24.7
ENSMUSG00000056014	A430033K04Rik	RIKEN cDNA A430033K04 gene [Source:MGI Symbol;Acc:MGI:3583896]	32.88	25.95	18.41	21.51	24.69
ENSMUSG00000063047	Zfp780b	zinc finger protein 780B [Source:MGI Symbol;Acc:MGI:2444764]	24.97	22.67	22.91	27.55	24.53
ENSMUSG00000034551	Hdx	highly divergent homeobox [Source:MGI Symbol;Acc:MGI:2685226]	28.24	14.02	18.33	37.24	24.46
ENSMUSG00000063972	Nr6a1	nuclear receptor subfamily 6, group A, member 1 [Source:MGI Symbol;Acc:MGI:1352459]	13.37	33.55	24.33	26.22	24.37
[truncated: 527 more rows]

## Sheet: MS330 receptors
Receptors (KEGG BRITE database) detected with LCM-Seq using RNA from 330 medial septal cholinergic neurons ('MS330' transcriptomes)
[truncated: 317 more rows]

[truncated: 5 more sheets: All CPU300 transcripts, CPU300 ion channels, CPU300 transporters, CPU300 transcription factors, CPU300 receptors]
